# Supplementary material for: Crystal structure of bis­(tri­ethano­lamine-κ3 N,O,O′)nickel(II) bis­(3-hy­droxy­benzoate) tetra­hydrate
Source: Acta Crystallogr E Crystallogr Commun. 2016 Apr 8;72(Pt 5):643–7. doi: 10.1107/S2056989016005521 (PMC4908535; doi:10.1107/S2056989016005521)
Supplement: Supplementary file 1 [file e-72-00643-sup1.cif]

##############################################################################
#                                                                            #
# This CIF contains the data in a paper accepted for publication in          #
# Acta Crystallographica Section E. It conforms to the requirements of       #
# Notes for Authors for Acta Crystallographica Section E, and has been       #
# peer reviewed under the auspices of the IUCr Commission on Journals.       #
#                                                                            #
# Full details of the Crystallographic Information File format               #
# are given in the paper "The Crystallographic Information File (CIF):       #
# a New Standard Archive File for Crystallography" by S. R. Hall, F. H.      #
# Allen and I. D. Brown [Acta Cryst. (1991), A47, 655-685].                  #
#                                                                            #
# The current version of the core CIF dictionary is obtainable from          #
# ftp://ftp.iucr.org/pub/cif_core.dic.                                       #
#                                                                            #
# Software is freely available for graphical display of the structure(s)     #
# in this CIF. For information consult the CIF software page                 #
# http://www.iucr.org/resources/cif/software.                                #
#                                                                            #
# This file may be used for bona fide research purposes within the           #
# scientific community so long as proper attribution is given to the journal # 
# article from which it was obtained.                                        #
#                                                                            #
##############################################################################
data_I
_database_code_depnum_ccdc_archive 'CCDC 1471925'
_audit_creation_method
;
Olex2 1.2-beta
(compiled 2015.09.30 svn.r3233 for OlexSys, GUI svn.r5103)
;
_journal_date_recd_electronic     2016-03-14
_journal_date_accepted     2016-04-02
_journal_name_full     'Acta Crystallographica, Section E'
_journal_year     2016
_journal_volume     72
_journal_issue      5
_journal_page_first     643
_journal_page_last     647
_journal_paper_category     GM
_journal_paper_doi     10.1107/S2056989016005521
_journal_coeditor_code     WM5282
_publ_contact_author_name     'Aziz Ibragimov'
_publ_contact_author_address
;
Institute of General and Inorganic Chemistry of Uzbekistan Academy of Sciences
M.Ulugbek Str, 77a, Tashkent 100170, Uzbekistan
;
_publ_contact_author_email     'aziz_ibragimov@mail.ru'
_publ_contact_author_fax     '+998712627063'
_publ_contact_author_phone     '+998712628906'
_publ_section_title
;
Crystal structure of
bis(triethanolamine-\k^3^<i>N</i>,<i>O</i>,<i>O</i>')nickel(II)
bis(3-hydroxybenzoate) tetrahydrate
;
_publ_section_title_footnote     .
loop_
    _publ_author_name
    _publ_author_footnote
    _publ_author_address
    'Ibragimov, Aziz B.' .
;
Institute of General and Inorganic Chemistry of Uzbekistan Academy of Sciences,
M.Ulugbek Str, 77a, Tashkent 100170, Uzbekistan
;
_publ_section_synopsis
;
In the molecular cation of the title compound, the Ni^II^ ion is located on an
inversion centre and is coordinated by two tridentate triethanolamine ligands.
Two 3-hydroxybenzoate counter-anions and four lattice water molecules give
rise to the formation on an intricate system of hydrogen bonds.
;
_chemical_name_systematic
;
Bis(triethanolamine-\k^3^<i>N</i>,<i>O</i>,<i>O</i>')nickel(II)
bis(3-hydroxybenzoate) tetrahydrate
;
_chemical_name_common     ?
_chemical_formula_moiety     'C12 H30 N2 Ni O6 2+, 2(C7 H5 O3 -), 4(H2 O)'
_chemical_formula_sum     'C26 H48 N2 Ni O16'
_chemical_formula_iupac     '[Ni (C6 H15 N O3)2] (C7 H5 O3)2, 4H2 O'
_chemical_formula_weight     703.37
_chemical_melting_point     ?
_shelx_space_group_comment
;
The symmetry employed for this shelxl refinement is uniquely defined
by the following loop, which should always be used as a source of
symmetry information in preference to the above space-group names.
They are only intended as comments.
;
_space_group_crystal_system     monoclinic
_space_group_name_H-M_alt     'P 21/n'
_space_group_name_Hall     '-P 2yn'
loop_
    _space_group_symop_operation_xyz
    'x, y, z'
    '-x+1/2, y+1/2, -z+1/2'
    '-x, -y, -z'
    'x-1/2, -y-1/2, z-1/2'
_cell_length_a     8.40515(12)
_cell_length_b     21.4397(3)
_cell_length_c     9.48944(14)
_cell_angle_alpha     90
_cell_angle_beta     106.1835(15)
_cell_angle_gamma     90
_cell_volume     1642.27(4)
_cell_formula_units_Z     2
_cell_measurement_reflns_used     7605
_cell_measurement_theta_min     4.1110
_cell_measurement_theta_max     75.7900
_cell_measurement_temperature     293(2)
_exptl_crystal_description     'prism'
_exptl_crystal_colour     'light-green'
_exptl_crystal_size_max     0.32
_exptl_crystal_size_mid     0.14
_exptl_crystal_size_min     0.12
_exptl_crystal_density_diffrn     1.422
_exptl_crystal_density_meas     ?
_exptl_crystal_density_method     ?
_exptl_crystal_F_000     748
_exptl_absorpt_coefficient_mu     1.503
_exptl_absorpt_correction_type     multi-scan
_exptl_absorpt_process_details
;
(<i>CrysAlis PRO</i>; Agilent, 2014)
;
_shelx_estimated_absorpt_T_min     ?
_shelx_estimated_absorpt_T_max     ?
_exptl_absorpt_correction_T_min     0.91206
_exptl_absorpt_correction_T_max     1.00000
_diffrn_ambient_temperature     293(2)
_diffrn_radiation_type     CuK\a
_diffrn_radiation_wavelength     1.54184
_diffrn_radiation_monochromator     graphite
_diffrn_measurement_device_type     'Agilent Xcalibur Ruby'
_diffrn_measurement_device     'four-circle diffractometer'
_diffrn_measurement_method     '\w scans'
_diffrn_detector_area_resol_mean     10.2576
_diffrn_reflns_number     12555
_diffrn_reflns_av_R_equivalents     0.0296
_diffrn_reflns_theta_min     4.124
_diffrn_reflns_theta_max     75.935
_diffrn_reflns_theta_full     67.684
_diffrn_measured_fraction_theta_max     0.991
_diffrn_measured_fraction_theta_full     1.000
_diffrn_reflns_limit_h_min     -10
_diffrn_reflns_limit_h_max     10
_diffrn_reflns_limit_k_min     -23
_diffrn_reflns_limit_k_max     26
_diffrn_reflns_limit_l_min     -11
_diffrn_reflns_limit_l_max     7
_refine_special_details     ?
_reflns_number_total     3399
_reflns_number_gt     3066
_reflns_threshold_expression     'I > 2\s(I)'
_refine_ls_structure_factor_coef     Fsqd
_refine_ls_matrix_type     full
_refine_ls_R_factor_all     0.0417
_refine_ls_R_factor_gt     0.0381
_refine_ls_wR_factor_gt     0.1108
_refine_ls_wR_factor_ref     0.1148
_refine_ls_goodness_of_fit_ref     1.029
_refine_ls_restrained_S_all     1.034
_refine_ls_number_reflns     3399
_refine_ls_number_parameters     226
_refine_ls_number_restraints     3
_refine_ls_hydrogen_treatment     mixed
_refine_ls_weighting_scheme     calc
_refine_ls_weighting_details
              'w=1/[\s^2^(Fo^2^)+(0.0717P)^2^+0.3396P] where P=(Fo^2^+2Fc^2^)/3'
_atom_sites_solution_hydrogens     mixed
_atom_sites_solution_primary     ?
_atom_sites_solution_secondary     ?
_refine_ls_shift/su_max     0.000
_refine_ls_shift/su_mean     0.000
_refine_diff_density_max     0.257
_refine_diff_density_min     -0.439
_refine_ls_extinction_method
;
SHELXL2014 (Sheldrick, 2015)
;
_refine_ls_extinction_coef     0.0013(3)
_refine_ls_extinction_expression
                                  'Fc^*^=kFc[1+0.001xFc^2^\l^3^/sin(2\q)]^-1/4^'
loop_
    _atom_type_symbol
    _atom_type_description
    _atom_type_scat_dispersion_real
    _atom_type_scat_dispersion_imag
    _atom_type_scat_source
    'C' 'C' 0.0181 0.0091
                         'International Tables Vol C Tables 4.2.6.8 and 6.1.1.4'
    'H' 'H' 0.0000 0.0000
                         'International Tables Vol C Tables 4.2.6.8 and 6.1.1.4'
    'N' 'N' 0.0311 0.0180
                         'International Tables Vol C Tables 4.2.6.8 and 6.1.1.4'
    'O' 'O' 0.0492 0.0322
                         'International Tables Vol C Tables 4.2.6.8 and 6.1.1.4'
    'Ni' 'Ni' -3.0029 0.5091
                         'International Tables Vol C Tables 4.2.6.8 and 6.1.1.4'
_computing_data_collection
;
CrysAlis PRO (Agilent, 2014)
;
_computing_cell_refinement
;
CrysAlis PRO (Agilent, 2014)
;
_computing_data_reduction
;
CrysAlis PRO (Agilent, 2014)
;
_computing_structure_solution
;
<i>OLEX2</i> (Dolomanov <i>et al.</i>,  2009)
;
_computing_structure_refinement
;
<i>OLEX2</i> (Dolomanov <i>et al.</i>,  2009)
;
_computing_molecular_graphics
;
<i>OLEX2</i> (Dolomanov <i>et al.</i>,  2009)
;
_computing_publication_material
;
<i>OLEX2</i> (Dolomanov <i>et al.</i>,  2009)
;
loop_
    _atom_site_type_symbol
    _atom_site_label
    _atom_site_fract_x
    _atom_site_fract_y
    _atom_site_fract_z
    _atom_site_U_iso_or_equiv
    _atom_site_adp_type
    _atom_site_calc_flag
    _atom_site_occupancy
    _atom_site_disorder_assembly
    _atom_site_disorder_group
    Ni Ni1 0.5000 0.0000 0.5000 0.03393(15) Uani d 1 . .
    O O4 0.64514(15) 0.07781(5) 0.49590(13) 0.0419(3) Uani d 1 . .
    H H4 0.658(3) 0.0931(8) 0.4149(15) 0.063 Uiso d 1 . .
    O O5 0.34872(15) 0.02307(7) 0.29528(13) 0.0436(3) Uani d 1 . .
    O O2 0.61445(15) -0.13123(6) 0.82440(16) 0.0516(3) Uani d 1 . .
    N N1 0.38809(17) 0.06100(6) 0.61955(15) 0.0393(3) Uani d 1 . .
    O O1 0.34416(15) -0.11360(6) 0.76086(14) 0.0499(3) Uani d 1 . .
    C C7 0.4724(2) -0.14099(8) 0.83791(18) 0.0404(3) Uani d 1 . .
    O O3 0.1335(2) -0.23264(8) 1.1285(2) 0.0679(4) Uani d 1 . .
    H H3 0.0720 -0.2045 1.0868 0.102 Uiso calc 1 . .
    C C3 0.2777(2) -0.23037(8) 1.0902(2) 0.0470(4) Uani d 1 . .
    C C2 0.3022(2) -0.18851(8) 0.98698(19) 0.0417(4) Uani d 1 . .
    H H2 0.2181 -0.1609 0.9419 0.050 Uiso calc 1 . .
    C C10 0.4602(3) 0.04530(10) 0.77728(19) 0.0513(4) Uani d 1 . .
    H H10A 0.3929 0.0133 0.8049 0.062 Uiso calc 1 . .
    H H10B 0.4571 0.0820 0.8362 0.062 Uiso calc 1 . .
    C C1 0.4506(2) -0.18721(7) 0.94995(18) 0.0391(3) Uani d 1 . .
    C C9 0.6038(3) 0.13094(9) 0.5707(3) 0.0576(5) Uani d 1 . .
    H H9A 0.6147 0.1687 0.5179 0.069 Uiso calc 1 . .
    H H9B 0.6797 0.1337 0.6685 0.069 Uiso calc 1 . .
    C C6 0.5756(3) -0.22894(9) 1.0159(2) 0.0529(5) Uani d 1 . .
    H H6A 0.6756 -0.2287 0.9919 0.063 Uiso calc 1 . .
    C C8 0.4288(3) 0.12535(9) 0.5813(3) 0.0559(5) Uani d 1 . .
    H H8A 0.4134 0.1541 0.6552 0.067 Uiso calc 1 . .
    H H8B 0.3526 0.1372 0.4880 0.067 Uiso calc 1 . .
    C C4 0.4027(3) -0.27183(9) 1.1560(2) 0.0576(5) Uani d 1 . .
    H H4A 0.3879 -0.3001 1.2257 0.069 Uiso calc 1 . .
    C C11 0.6364(3) 0.02244(11) 0.8101(2) 0.0569(5) Uani d 1 . .
    H H11A 0.7093 0.0573 0.8081 0.068 Uiso calc 1 . .
    H H11B 0.6700 0.0043 0.9075 0.068 Uiso calc 1 . .
    O O6 0.1021(3) 0.06378(8) 0.7862(2) 0.0809(6) Uani d 1 . .
    H H6 0.0736 0.0271 0.7755 0.121 Uiso calc 1 . .
    C C5 0.5489(3) -0.27099(10) 1.1178(3) 0.0623(5) Uani d 1 . .
    H H5A 0.6319 -0.2993 1.1614 0.075 Uiso calc 1 . .
    C C12 0.2050(2) 0.05169(10) 0.5721(2) 0.0502(4) Uani d 1 . .
    H H12A 0.1833 0.0079 0.5847 0.060 Uiso calc 1 . .
    H H12B 0.1663 0.0606 0.4679 0.060 Uiso calc 1 . .
    C C13 0.1006(3) 0.08968(11) 0.6485(3) 0.0642(5) Uani d 1 . .
    H H13A 0.1428 0.1320 0.6627 0.077 Uiso calc 1 . .
    H H13B -0.0126 0.0914 0.5865 0.077 Uiso calc 1 . .
    O O2W 0.9448(2) 0.06186(9) 0.2035(2) 0.0775(5) Uani d 1 . .
    H H2WA 0.8479 0.0746 0.1994 0.116 Uiso d 1 . .
    H H2WB 0.9679 0.0715 0.1246 0.116 Uiso d 1 . .
    O O1W -0.06671(19) -0.13462(7) 0.99258(17) 0.0543(3) Uani d 1 . .
    H H1WA -0.164(4) -0.1390(14) 0.942(3) 0.079(9) Uiso d 1 . .
    H H1WB -0.092(6) -0.103(2) 1.070(6) 0.164(18) Uiso d 1 . .
    H H5 0.359(3) 0.0545(13) 0.266(3) 0.061(7) Uiso d 1 . .
loop_
    _atom_site_aniso_label
    _atom_site_aniso_U_11
    _atom_site_aniso_U_22
    _atom_site_aniso_U_33
    _atom_site_aniso_U_12
    _atom_site_aniso_U_13
    _atom_site_aniso_U_23
    Ni1 0.0372(2) 0.0332(2) 0.0320(2) -0.00273(13) 0.01073(15) -0.00022(13)
    O4 0.0463(6) 0.0390(6) 0.0429(6) -0.0054(5) 0.0164(5) 0.0025(5)
    O5 0.0452(6) 0.0453(7) 0.0386(6) -0.0013(5) 0.0085(5) 0.0060(5)
    O2 0.0403(6) 0.0553(7) 0.0605(8) 0.0006(5) 0.0163(6) 0.0172(6)
    N1 0.0426(7) 0.0375(7) 0.0391(7) -0.0020(5) 0.0137(6) -0.0040(5)
    O1 0.0419(6) 0.0581(7) 0.0514(7) 0.0046(5) 0.0161(5) 0.0212(6)
    C7 0.0417(8) 0.0388(8) 0.0408(8) -0.0003(6) 0.0115(6) 0.0049(6)
    O3 0.0679(10) 0.0702(10) 0.0772(10) 0.0026(7) 0.0396(8) 0.0252(8)
    C3 0.0547(10) 0.0437(9) 0.0450(9) -0.0046(7) 0.0179(8) 0.0048(7)
    C2 0.0446(9) 0.0387(8) 0.0408(8) 0.0010(6) 0.0100(7) 0.0068(6)
    C10 0.0624(11) 0.0543(10) 0.0376(9) -0.0011(8) 0.0148(8) -0.0101(7)
    C1 0.0427(8) 0.0358(8) 0.0375(8) -0.0021(6) 0.0088(6) 0.0033(6)
    C9 0.0719(13) 0.0399(9) 0.0674(12) -0.0155(8) 0.0303(10) -0.0105(8)
    C6 0.0481(10) 0.0477(10) 0.0625(12) 0.0070(8) 0.0145(8) 0.0125(8)
    C8 0.0698(13) 0.0356(9) 0.0706(12) 0.0017(8) 0.0331(10) -0.0030(8)
    C4 0.0707(13) 0.0491(10) 0.0519(11) -0.0012(9) 0.0154(9) 0.0189(8)
    C11 0.0608(12) 0.0601(11) 0.0409(9) -0.0055(9) -0.0005(8) -0.0077(8)
    O6 0.1092(15) 0.0688(10) 0.0874(12) -0.0059(10) 0.0650(12) -0.0136(9)
    C5 0.0629(12) 0.0523(11) 0.0677(13) 0.0123(9) 0.0115(10) 0.0233(10)
    C12 0.0419(9) 0.0595(11) 0.0515(10) 0.0006(8) 0.0169(8) -0.0084(8)
    C13 0.0583(12) 0.0652(13) 0.0775(14) 0.0078(10) 0.0331(11) -0.0063(11)
    O2W 0.0663(10) 0.0802(11) 0.0964(14) 0.0154(9) 0.0401(10) 0.0171(10)
    O1W 0.0444(7) 0.0649(9) 0.0559(8) 0.0029(6) 0.0179(6) -0.0039(6)
_geom_special_details
;
 All esds (except the esd in the dihedral angle between two l.s. planes)
 are estimated using the full covariance matrix.  The cell esds are taken
 into account individually in the estimation of esds in distances, angles
 and torsion angles; correlations between esds in cell parameters are only
 used when they are defined by crystal symmetry.  An approximate (isotropic)
 treatment of cell esds is used for estimating esds involving l.s. planes.
;
loop_
    _geom_bond_atom_site_label_1
    _geom_bond_atom_site_label_2
    _geom_bond_site_symmetry_2
    _geom_bond_distance
    _geom_bond_publ_flag
    Ni1 O4 3_656 2.0735(11) ?
    Ni1 O4 . 2.0734(11) ?
    Ni1 O5 . 2.0636(12) ?
    Ni1 O5 3_656 2.0636(12) ?
    Ni1 N1 3_656 2.1158(13) ?
    Ni1 N1 . 2.1158(13) ?
    O4 H4 . 0.869(9) ?
    O4 C9 . 1.435(2) ?
    O5 C11 3_656 1.427(2) ?
    O5 H5 . 0.74(3) ?
    O2 C7 . 1.253(2) ?
    N1 C10 . 1.488(2) ?
    N1 C8 . 1.491(2) ?
    N1 C12 . 1.491(2) ?
    O1 C7 . 1.266(2) ?
    C7 C1 . 1.501(2) ?
    O3 H3 . 0.8200 ?
    O3 C3 . 1.359(2) ?
    C3 C2 . 1.386(2) ?
    C3 C4 . 1.385(3) ?
    C2 H2 . 0.9300 ?
    C2 C1 . 1.387(2) ?
    C10 H10A . 0.9700 ?
    C10 H10B . 0.9700 ?
    C10 C11 . 1.508(3) ?
    C1 C6 . 1.389(2) ?
    C9 H9A . 0.9700 ?
    C9 H9B . 0.9700 ?
    C9 C8 . 1.507(3) ?
    C6 H6A . 0.9300 ?
    C6 C5 . 1.385(3) ?
    C8 H8A . 0.9700 ?
    C8 H8B . 0.9700 ?
    C4 H4A . 0.9300 ?
    C4 C5 . 1.375(3) ?
    C11 O5 3_656 1.427(2) ?
    C11 H11A . 0.9700 ?
    C11 H11B . 0.9700 ?
    O6 H6 . 0.8200 ?
    O6 C13 . 1.417(3) ?
    C5 H5A . 0.9300 ?
    C12 H12A . 0.9700 ?
    C12 H12B . 0.9700 ?
    C12 C13 . 1.521(3) ?
    C13 H13A . 0.9700 ?
    C13 H13B . 0.9700 ?
    O2W H2WA . 0.8498 ?
    O2W H2WB . 0.8500 ?
    O1W H1WA . 0.83(3) ?
    O1W H1WB . 1.07(5) ?
loop_
    _geom_angle_atom_site_label_1
    _geom_angle_atom_site_label_2
    _geom_angle_atom_site_label_3
    _geom_angle_site_symmetry_1
    _geom_angle_site_symmetry_3
    _geom_angle
    _geom_angle_publ_flag
    O4 Ni1 O4 . 3_656 180.0 ?
    O4 Ni1 N1 3_656 3_656 82.22(5) ?
    O4 Ni1 N1 . 3_656 97.78(5) ?
    O4 Ni1 N1 . . 82.22(5) ?
    O4 Ni1 N1 3_656 . 97.78(5) ?
    O5 Ni1 O4 . 3_656 89.95(5) ?
    O5 Ni1 O4 3_656 . 89.94(5) ?
    O5 Ni1 O4 . . 90.05(5) ?
    O5 Ni1 O4 3_656 3_656 90.06(5) ?
    O5 Ni1 O5 3_656 . 180.0 ?
    O5 Ni1 N1 . . 96.16(5) ?
    O5 Ni1 N1 . 3_656 83.84(5) ?
    O5 Ni1 N1 3_656 3_656 96.16(5) ?
    O5 Ni1 N1 3_656 . 83.84(5) ?
    N1 Ni1 N1 3_656 . 180.0 ?
    Ni1 O4 H4 . . 122.6(12) ?
    C9 O4 Ni1 . . 113.85(10) ?
    C9 O4 H4 . . 104.1(12) ?
    Ni1 O5 H5 . . 118(2) ?
    C11 O5 Ni1 3_656 . 110.15(11) ?
    C11 O5 H5 3_656 . 108(2) ?
    C10 N1 Ni1 . . 106.39(11) ?
    C10 N1 C8 . . 113.44(15) ?
    C10 N1 C12 . . 111.71(14) ?
    C8 N1 Ni1 . . 105.96(11) ?
    C8 N1 C12 . . 109.74(15) ?
    C12 N1 Ni1 . . 109.32(10) ?
    O2 C7 O1 . . 123.06(15) ?
    O2 C7 C1 . . 119.38(15) ?
    O1 C7 C1 . . 117.56(14) ?
    C3 O3 H3 . . 109.5 ?
    O3 C3 C2 . . 122.12(17) ?
    O3 C3 C4 . . 118.51(17) ?
    C4 C3 C2 . . 119.37(18) ?
    C3 C2 H2 . . 119.5 ?
    C3 C2 C1 . . 120.92(16) ?
    C1 C2 H2 . . 119.5 ?
    N1 C10 H10A . . 109.1 ?
    N1 C10 H10B . . 109.1 ?
    N1 C10 C11 . . 112.46(15) ?
    H10A C10 H10B . . 107.8 ?
    C11 C10 H10A . . 109.1 ?
    C11 C10 H10B . . 109.1 ?
    C2 C1 C7 . . 119.25(14) ?
    C2 C1 C6 . . 119.57(16) ?
    C6 C1 C7 . . 121.18(16) ?
    O4 C9 H9A . . 109.6 ?
    O4 C9 H9B . . 109.6 ?
    O4 C9 C8 . . 110.20(15) ?
    H9A C9 H9B . . 108.1 ?
    C8 C9 H9A . . 109.6 ?
    C8 C9 H9B . . 109.6 ?
    C1 C6 H6A . . 120.5 ?
    C5 C6 C1 . . 118.99(19) ?
    C5 C6 H6A . . 120.5 ?
    N1 C8 C9 . . 112.60(16) ?
    N1 C8 H8A . . 109.1 ?
    N1 C8 H8B . . 109.1 ?
    C9 C8 H8A . . 109.1 ?
    C9 C8 H8B . . 109.1 ?
    H8A C8 H8B . . 107.8 ?
    C3 C4 H4A . . 120.2 ?
    C5 C4 C3 . . 119.62(17) ?
    C5 C4 H4A . . 120.2 ?
    O5 C11 C10 3_656 . 110.50(15) ?
    O5 C11 H11A 3_656 . 109.5 ?
    O5 C11 H11B 3_656 . 109.5 ?
    C10 C11 H11A . . 109.5 ?
    C10 C11 H11B . . 109.5 ?
    H11A C11 H11B . . 108.1 ?
    C13 O6 H6 . . 109.5 ?
    C6 C5 H5A . . 119.2 ?
    C4 C5 C6 . . 121.53(18) ?
    C4 C5 H5A . . 119.2 ?
    N1 C12 H12A . . 107.8 ?
    N1 C12 H12B . . 107.8 ?
    N1 C12 C13 . . 117.92(17) ?
    H12A C12 H12B . . 107.2 ?
    C13 C12 H12A . . 107.8 ?
    C13 C12 H12B . . 107.8 ?
    O6 C13 C12 . . 111.83(19) ?
    O6 C13 H13A . . 109.2 ?
    O6 C13 H13B . . 109.2 ?
    C12 C13 H13A . . 109.2 ?
    C12 C13 H13B . . 109.2 ?
    H13A C13 H13B . . 107.9 ?
    H2WA O2W H2WB . . 109.4 ?
    H1WA O1W H1WB . . 97(3) ?
loop_
    _geom_torsion_atom_site_label_1
    _geom_torsion_atom_site_label_2
    _geom_torsion_atom_site_label_3
    _geom_torsion_atom_site_label_4
    _geom_torsion_site_symmetry_1
    _geom_torsion_site_symmetry_2
    _geom_torsion_site_symmetry_3
    _geom_torsion_site_symmetry_4
    _geom_torsion
    _geom_torsion_publ_flag
    Ni1 O4 C9 C8 . . . . -22.1(2) ?
    Ni1 N1 C10 C11 . . . . 31.50(18) ?
    Ni1 N1 C8 C9 . . . . -40.0(2) ?
    Ni1 N1 C12 C13 . . . . 177.98(15) ?
    O4 C9 C8 N1 . . . . 42.1(2) ?
    O2 C7 C1 C2 . . . . 166.38(16) ?
    O2 C7 C1 C6 . . . . -14.2(3) ?
    N1 C10 C11 O5 . . . 3_656 -46.7(2) ?
    N1 C12 C13 O6 . . . . -79.9(2) ?
    O1 C7 C1 C2 . . . . -13.7(2) ?
    O1 C7 C1 C6 . . . . 165.70(18) ?
    C7 C1 C6 C5 . . . . -179.51(19) ?
    O3 C3 C2 C1 . . . . 180.00(18) ?
    O3 C3 C4 C5 . . . . 179.2(2) ?
    C3 C2 C1 C7 . . . . -179.82(16) ?
    C3 C2 C1 C6 . . . . 0.8(3) ?
    C3 C4 C5 C6 . . . . 0.9(4) ?
    C2 C3 C4 C5 . . . . -0.2(3) ?
    C2 C1 C6 C5 . . . . -0.1(3) ?
    C10 N1 C8 C9 . . . . 76.4(2) ?
    C10 N1 C12 C13 . . . . 60.5(2) ?
    C1 C6 C5 C4 . . . . -0.7(4) ?
    C8 N1 C10 C11 . . . . -84.60(19) ?
    C8 N1 C12 C13 . . . . -66.2(2) ?
    C4 C3 C2 C1 . . . . -0.6(3) ?
    C12 N1 C10 C11 . . . . 150.73(16) ?
    C12 N1 C8 C9 . . . . -157.89(17) ?
loop_
    _geom_hbond_atom_site_label_D
    _geom_hbond_atom_site_label_H
    _geom_hbond_atom_site_label_A
    _geom_hbond_site_symmetry_A
    _geom_hbond_distance_DH
    _geom_hbond_distance_HA
    _geom_hbond_distance_DA
    _geom_hbond_angle_DHA
    O1W H1WA O2 1_455 0.83(3) 1.89(3) 2.711(2) 168(3)
    O1W H1WB O6 3_557 1.06(5) 1.63(3) 2.674(2) 168(4)
    O2W H2WA O1 3_656 0.85 1.95 2.775(2) 165
    O2W H2WB O1W 3_656 0.85 2.07 2.830(2) 149
    O3 H3 O1W . 0.82 1.96 2.775(2) 177
    O4 H4 O1 3_656 0.870(17) 1.720(15) 2.579(2) 169(2)
    O5 H5 O2 3_656 0.74(3) 1.90(3) 2.638(2) 175(3)
    O6 H6 O2W 3_656 0.82 1.93 2.728(3) 165.00
_shelx_res_file
;
    1948.res created by SHELXL-2014/7
TITL Ni(2TEA)+mHBA
REM reset to P21/n #14
CELL 1.54184 8.405147 21.439713 9.489444 90 106.1835 90
ZERR 2 0.000124 0.000274 0.000136 0 0.0015 0
LATT 1
SYMM 0.5-X,0.5+Y,0.5-Z
SFAC C H N O Ni
UNIT 52 96 4 32 2
DFIX 0.85 0.01 O4 H4
DANG 1.90031 0.02 C9 H4
DANG 2.745615 0.02 Ni1 H4
L.S. 10
PLAN  20
BOND
MORE -1
BOND $H
acta
CONF
fmap 2
REM <olex2.extras>
REM <HklSrc "%.\\1948.hkl">
REM </olex2.extras>
WGHT    0.071700    0.339600
EXTI    0.001317
FVAR       7.37474
NI1   5    0.500000    0.000000    0.500000    10.50000    0.03722    0.03320 =
         0.03202   -0.00022    0.01073   -0.00273
O4    4    0.645141    0.077808    0.495900    11.00000    0.04626    0.03903 =
         0.04286    0.00250    0.01643   -0.00540
H4    2    0.657716    0.093146    0.414869    11.00000   -1.50000
O5    4    0.348715    0.023065    0.295279    11.00000    0.04516    0.04527 =
         0.03861    0.00595    0.00854   -0.00132
O2    4    0.614449   -0.131225    0.824398    11.00000    0.04031    0.05526 =
         0.06052    0.01723    0.01635    0.00062
N1    3    0.388093    0.061000    0.619546    11.00000    0.04257    0.03754 =
         0.03912   -0.00396    0.01369   -0.00197
O1    4    0.344160   -0.113597    0.760860    11.00000    0.04194    0.05807 =
         0.05143    0.02120    0.01608    0.00461
C7    1    0.472438   -0.140995    0.837915    11.00000    0.04167    0.03880 =
         0.04081    0.00486    0.01151   -0.00030
O3    4    0.133497   -0.232636    1.128505    11.00000    0.06794    0.07024 =
         0.07722    0.02515    0.03960    0.00257
AFIX 147
H3    2    0.072018   -0.204546    1.086787    11.00000   -1.50000
AFIX   0
C3    1    0.277653   -0.230371    1.090192    11.00000    0.05466    0.04368 =
         0.04500    0.00483    0.01786   -0.00456
C2    1    0.302230   -0.188507    0.986983    11.00000    0.04458    0.03867 =
         0.04081    0.00680    0.01002    0.00097
AFIX  43
H2    2    0.218071   -0.160902    0.941921    11.00000   -1.20000
AFIX   0
C10   1    0.460171    0.045298    0.777279    11.00000    0.06240    0.05429 =
         0.03757   -0.01007    0.01476   -0.00114
AFIX  23
H10A  2    0.392942    0.013317    0.804924    11.00000   -1.20000
H10B  2    0.457075    0.082010    0.836197    11.00000   -1.20000
AFIX   0
C1    1    0.450608   -0.187205    0.949950    11.00000    0.04266    0.03584 =
         0.03747    0.00327    0.00883   -0.00206
C9    1    0.603776    0.130938    0.570733    11.00000    0.07192    0.03991 =
         0.06739   -0.01046    0.03025   -0.01547
AFIX  23
H9A   2    0.614742    0.168699    0.517916    11.00000   -1.20000
H9B   2    0.679701    0.133688    0.668463    11.00000   -1.20000
AFIX   0
C6    1    0.575582   -0.228940    1.015864    11.00000    0.04806    0.04767 =
         0.06246    0.01245    0.01453    0.00696
AFIX  43
H6A   2    0.675615   -0.228659    0.991941    11.00000   -1.20000
AFIX   0
C8    1    0.428777    0.125353    0.581263    11.00000    0.06979    0.03562 =
         0.07056   -0.00304    0.03312    0.00175
AFIX  23
H8A   2    0.413407    0.154144    0.655228    11.00000   -1.20000
H8B   2    0.352647    0.137200    0.488048    11.00000   -1.20000
AFIX   0
C4    1    0.402725   -0.271828    1.156042    11.00000    0.07067    0.04912 =
         0.05190    0.01893    0.01545   -0.00116
AFIX  43
H4A   2    0.387883   -0.300058    1.225707    11.00000   -1.20000
AFIX   0
C11   1    0.636438    0.022443    0.810066    11.00000    0.06076    0.06010 =
         0.04095   -0.00766   -0.00045   -0.00548
AFIX  23
H11A  2    0.709289    0.057323    0.808093    11.00000   -1.20000
H11B  2    0.669953    0.004284    0.907518    11.00000   -1.20000
AFIX   0
O6    4    0.102082    0.063775    0.786244    11.00000    0.10917    0.06885 =
         0.08739   -0.01356    0.06500   -0.00590
AFIX 147
H6    2    0.073618    0.027098    0.775456    11.00000   -1.50000
AFIX   0
C5    1    0.548949   -0.270993    1.117793    11.00000    0.06289    0.05233 =
         0.06766    0.02330    0.01154    0.01232
AFIX  43
H5A   2    0.631879   -0.299316    1.161363    11.00000   -1.20000
AFIX   0
C12   1    0.205024    0.051689    0.572087    11.00000    0.04194    0.05946 =
         0.05151   -0.00842    0.01689    0.00056
AFIX  23
H12A  2    0.183301    0.007905    0.584650    11.00000   -1.20000
H12B  2    0.166316    0.060610    0.467883    11.00000   -1.20000
AFIX   0
C13   1    0.100591    0.089676    0.648489    11.00000    0.05831    0.06518 =
         0.07753   -0.00631    0.03306    0.00778
AFIX  23
H13A  2    0.142807    0.132002    0.662680    11.00000   -1.20000
H13B  2   -0.012604    0.091389    0.586452    11.00000   -1.20000
AFIX   6
O2W   4    0.944810    0.061864    0.203521    11.00000    0.06635    0.08018 =
         0.09639    0.01709    0.04010    0.01544
H2WA  2    0.847916    0.074641    0.199418    11.00000   -1.50000
H2WB  2    0.967895    0.071470    0.124566    11.00000   -1.50000
AFIX   0
O1W   4   -0.066711   -0.134624    0.992583    11.00000    0.04441    0.06492 =
         0.05589   -0.00393    0.01788    0.00285
H1WA  2   -0.163970   -0.138985    0.941906    11.00000    0.07872
H1WB  2   -0.092493   -0.102831    1.069755    11.00000    0.16419
H5    2    0.358508    0.054538    0.265879    11.00000    0.06061
HKLF 4
REM  Ni(2TEA)+mHBA
REM R1 =  0.0381 for    3066 Fo > 4sig(Fo)  and  0.0417 for all    3399 data
REM    226 parameters refined using      3 restraints
END
WGHT      0.0717      0.3396
;
