# Supplementary material for: Crystal structure of bis­(tri­ethano­lamine-κ3 N,O,O′)nickel(II) bis­(3-hy­droxy­benzoate) tetra­hydrate
Source: Acta Crystallogr E Crystallogr Commun. 2016 Apr 8;72(Pt 5):643–7. doi: 10.1107/S2056989016005521 (PMC4908535; doi:10.1107/S2056989016005521)
Supplement: Supplementary file 2 [file e-72-00643-Isup2.hkl]

#
# h,k,l, Fc-squared, Fo-squared, sigma(Fo-squared), status flag
#
data_I
_shelx_title ' Ni(2TEA)+mHBA'
_shelx_refln_list_code          4
_shelx_F_calc_maximum      146.50
_exptl_crystal_F_000       748.00
_reflns_d_resolution_high  0.7947

loop_
 _space_group_symop_operation_xyz
 'x, y, z'
 '-x+1/2, y+1/2, -z+1/2'
 '-x, -y, -z'
 'x-1/2, -y-1/2, z-1/2'

_cell_length_a     8.4051
_cell_length_b    21.4397
_cell_length_c     9.4894
_cell_angle_alpha  90.000
_cell_angle_beta  106.184
_cell_angle_gamma  90.000

_shelx_F_squared_multiplier     1.000

loop_
 _refln_index_h
 _refln_index_k
 _refln_index_l
 _refln_F_squared_calc
 _refln_F_squared_meas
 _refln_F_squared_sigma
 _refln_observed_status
   2   0   0      12328.91      11674.34       125.95 o
   4   0   0       5058.09       5591.40       289.83 o
   6   0   0         60.22         53.63         5.84 o
   8   0   0         54.65         55.97         6.61 o
  10   0   0          1.21          0.59         1.28 o
   1   1   0      13649.81      13033.67       101.26 o
   2   1   0        662.31        658.44         6.33 o
   3   1   0        753.11        975.77        11.46 o
   4   1   0        492.91        570.59        16.39 o
   5   1   0        307.23        241.98        10.68 o
   6   1   0        180.04        193.72         5.78 o
   7   1   0       1534.92       1396.32        19.07 o
   8   1   0          0.01         -1.05         1.36 o
   9   1   0         39.21         38.95         3.38 o
  10   1   0          0.05          0.34         0.81 o
   0   2   0       6868.51       6397.02        25.65 o
   1   2   0         11.40         15.48         1.34 o
   2   2   0       1064.33        974.28        10.15 o
   3   2   0       2309.07       2527.70        20.00 o
   4   2   0          0.67          0.43         1.03 o
   5   2   0        146.36        155.10        11.41 o
   6   2   0       1108.99       1083.51        13.57 o
   7   2   0        405.84        372.77         9.91 o
   8   2   0        254.30        244.85         9.59 o
   9   2   0         82.87         94.25         4.95 o
  10   2   0          9.87          8.19         1.34 o
   1   3   0        313.53        258.08         5.49 o
   2   3   0       4331.63       4142.75        25.42 o
   3   3   0        714.07        732.77        11.10 o
   4   3   0        288.83        300.72         8.32 o
   5   3   0        167.15        145.65         6.66 o
   6   3   0        129.20        121.03         4.11 o
   7   3   0        585.92        522.28        11.73 o
   8   3   0         39.00         40.96         3.33 o
   9   3   0         15.46         12.43         1.38 o
  10   3   0          7.11          6.15         1.21 o
   0   4   0        453.51        317.97         7.82 o
   1   4   0       3998.29       3911.71        23.45 o
   2   4   0          2.57          2.62         0.95 o
   3   4   0         60.62         64.11         4.13 o
   4   4   0       1547.76       1538.60        21.99 o
   5   4   0         99.19        106.08         5.83 o
   6   4   0        449.27        451.96         7.89 o
   7   4   0          4.63          5.71         1.60 o
   8   4   0         78.11         70.02         4.20 o
   9   4   0          3.30          4.89         1.05 o
  10   4   0         14.33          9.43         2.02 o
   1   5   0       1912.64       1942.98        49.20 o
   2   5   0       1738.55       1903.35        20.68 o
   3   5   0       2559.87       2565.20        34.15 o
   4   5   0       1718.02       1947.59        22.14 o
   5   5   0       1092.63       1119.11        26.92 o
   6   5   0        206.56        217.20         5.90 o
   7   5   0          5.99          3.82         1.24 o
   8   5   0        164.80        151.89         6.92 o
   9   5   0         19.07         17.95         1.97 o
   0   6   0       2700.61       3077.67        30.00 o
   1   6   0          4.18          5.17         1.28 o
   2   6   0        633.12        608.64         9.84 o
   3   6   0        112.65        123.16         6.48 o
   4   6   0       2639.26       2670.13        33.60 o
   5   6   0        387.14        410.79        14.71 o
   6   6   0        593.56        594.55        15.79 o
   7   6   0          4.04          7.24         2.17 o
   8   6   0         26.27         25.67         2.77 o
   9   6   0          3.98          4.87         1.15 o
   1   7   0      12484.21      11770.67        63.17 o
   2   7   0        148.06        166.13         9.34 o
   3   7   0        448.83        440.73        15.00 o
   4   7   0         22.80         22.31         2.73 o
   5   7   0         29.06         19.85         3.47 o
   6   7   0         94.48         91.77         4.12 o
   7   7   0        315.45        314.31         6.98 o
   8   7   0         30.68         28.15         2.36 o
   9   7   0         76.32         77.22         3.55 o
   0   8   0       3147.30       3265.40        20.71 o
   1   8   0       2235.26       2224.93        17.61 o
   2   8   0       1322.93       1285.97        22.80 o
   3   8   0          7.64         19.82         2.30 o
   4   8   0          8.57          6.67         2.04 o
   5   8   0        203.30        213.58        11.27 o
   6   8   0        159.95        151.54         4.36 o
   7   8   0         74.15         68.37         3.33 o
   8   8   0        157.63        162.60         5.17 o
   9   8   0         36.22         35.58         2.44 o
   1   9   0       1341.56       1262.21        19.69 o
   2   9   0       1836.70       2063.69        32.12 o
   3   9   0         42.21         27.20         2.71 o
   4   9   0         68.95         69.58         4.72 o
   5   9   0        564.25        546.28         9.51 o
   6   9   0         98.32         92.15         3.20 o
   7   9   0         35.23         42.76         2.67 o
   8   9   0          6.86          5.65         1.20 o
   9   9   0         25.31         32.86         2.20 o
   0  10   0        583.00        707.53        10.97 o
   1  10   0        153.35        161.46         6.40 o
   2  10   0         16.50          6.82         1.98 o
   3  10   0        544.76        628.44        16.70 o
   4  10   0        417.72        371.53        14.28 o
   5  10   0         64.17         69.45         2.93 o
   6  10   0        630.45        612.44         9.64 o
   7  10   0         34.13         33.88         2.37 o
   8  10   0         70.23         77.13         3.45 o
   9  10   0          8.71          9.50         1.50 o
   1  11   0        870.36        932.30        30.12 o
   2  11   0          9.89         13.88         2.65 o
   3  11   0        151.38        123.53         7.82 o
   4  11   0         27.11         25.35         4.14 o
   5  11   0        560.91        499.81         7.74 o
   6  11   0          1.51          2.59         1.06 o
   7  11   0         55.54         58.99         3.03 o
   8  11   0          0.00          1.11         0.97 o
   9  11   0          2.72          0.57         1.29 o
   0  12   0        184.95        225.89         5.99 o
   1  12   0        268.29        309.26        11.11 o
   2  12   0        119.51        107.98         6.98 o
   3  12   0        290.39        318.85        21.22 o
   4  12   0        437.94        391.21         7.24 o
   5  12   0          3.72          5.01         1.10 o
   6  12   0        284.40        279.65         6.00 o
   7  12   0         32.59         30.87         2.19 o
   8  12   0         93.50         98.50         5.63 o
   9  12   0         48.92         43.48         3.49 o
   1  13   0        114.73        148.26         5.49 o
   2  13   0         64.36         76.25         6.06 o
   3  13   0        548.33        547.25        17.41 o
   4  13   0         77.30         74.35         2.79 o
   5  13   0        384.97        350.24         7.60 o
   6  13   0         55.55         46.25         2.51 o
   7  13   0         66.98         71.42         3.15 o
   8  13   0          7.38          4.77         1.84 o
   0  14   0       2791.21       3003.61        92.47 o
   1  14   0        200.13        216.58         6.92 o
   2  14   0       1431.08       1357.29        27.08 o
   3  14   0         13.11         13.39         1.59 o
   4  14   0         66.77         70.03         2.63 o
   5  14   0          0.22          2.04         1.20 o
   6  14   0          3.52          4.13         1.13 o
   7  14   0         24.49         22.52         2.43 o
   8  14   0         78.69         81.01         3.38 o
   1  15   0       1022.19       1063.55        23.42 o
   2  15   0          4.47          5.30         1.12 o
   3  15   0        113.05        119.90         4.41 o
   4  15   0        228.49        212.06         5.07 o
   5  15   0          7.69          7.73         1.86 o
   6  15   0         49.00         49.27         3.08 o
   7  15   0        148.50        145.02         5.26 o
   8  15   0          4.54          4.19         1.01 o
   0  16   0       2457.79       2599.50        41.59 o
   1  16   0         34.77         43.04         2.73 o
   2  16   0        581.11        596.82         8.43 o
   3  16   0          0.39          1.76         0.88 o
   4  16   0         57.57         58.29         3.06 o
   5  16   0         12.98         15.45         2.16 o
   6  16   0         15.32         16.93         1.90 o
   7  16   0          3.98          3.96         1.02 o
   8  16   0          1.82          2.63         1.24 o
   1  17   0        131.35        130.30         4.50 o
   2  17   0         88.62         83.36         3.19 o
   3  17   0        186.24        165.81         4.57 o
   4  17   0         65.83         59.22         3.19 o
   5  17   0         53.69         53.71         2.56 o
   6  17   0         54.73         50.65         3.35 o
   7  17   0          1.68          1.13         0.77 o
   0  18   0         97.57         83.55         5.62 o
   1  18   0         48.50         49.25         3.07 o
   2  18   0         93.27         87.32         3.68 o
   3  18   0         56.98         51.26         2.87 o
   4  18   0        190.30        196.92         7.26 o
   5  18   0          0.26          0.91         1.17 o
   6  18   0         11.02          8.67         1.28 o
   7  18   0         25.38         23.71         1.79 o
   1  19   0          0.97         -0.12         0.97 o
   2  19   0         70.16         65.53         3.22 o
   3  19   0        546.40        504.55         8.59 o
   4  19   0        125.02        115.69         4.06 o
   5  19   0         29.86         34.30         2.46 o
   6  19   0         16.74         15.46         1.76 o
   7  19   0         33.92         33.01         3.15 o
   0  20   0        220.78        216.44        15.55 o
   1  20   0         55.37         53.54         2.86 o
   2  20   0         91.89         85.36         3.58 o
   3  20   0          0.05          2.32         1.15 o
   4  20   0        509.83        480.78        10.33 o
   5  20   0          1.19          2.02         1.02 o
   6  20   0         62.07         62.12         2.81 o
   1  21   0         69.69         75.88         3.02 o
   2  21   0         18.88         21.22         1.72 o
   3  21   0        591.00        589.62         9.82 o
   4  21   0          3.30          4.23         1.13 o
   5  21   0        187.72        187.61         6.76 o
   6  21   0          0.16          0.49         1.06 o
   0  22   0        644.57        666.44        25.06 o
   1  22   0          0.00          0.50         0.93 o
   2  22   0        311.60        314.04         6.24 o
   3  22   0          1.49          3.77         0.94 o
   4  22   0        167.65        169.71         4.67 o
   5  22   0         49.69         49.46         2.58 o
   1  23   0         99.61        108.60         3.54 o
   2  23   0          0.54         -0.44         0.81 o
   3  23   0        160.74        176.53         4.08 o
   4  23   0          0.15          2.46         1.30 o
   5  23   0          2.29          1.66         1.02 o
   0  24   0         64.47         50.64         3.70 o
   1  24   0         59.70         65.62         2.58 o
   2  24   0         44.18         48.50         2.35 o
   3  24   0          6.79          7.30         1.54 o
   4  24   0         32.68         28.99         2.12 o
   1  25   0         35.62         39.22         2.01 o
   2  25   0          5.50          3.75         1.35 o
   3  25   0         36.79         41.26         3.71 o
   0  26   0         65.64         67.44         3.05 o
   1  26   0          3.39          2.20         0.70 o
   2  26   0         10.57          9.40         1.75 o
  -9   0   1         29.00         38.28         4.67 o
  -7   0   1        157.65        164.91         7.11 o
  -5   0   1       2860.33       3076.72        53.18 o
  -3   0   1       1031.09       1156.12        22.12 o
  -1   0   1       2309.57       2517.46        22.53 o
   1   0   1       3637.33       3436.66        18.71 o
   3   0   1       2909.89       3233.23        47.04 o
   5   0   1        775.37        681.65        25.84 o
   7   0   1       1632.57       1568.96        82.04 o
   9   0   1          8.24         11.31         2.65 o
 -10   1   1         61.53         75.27         3.92 o
  -9   1   1          0.12          1.75         1.25 o
  -8   1   1        121.92        136.55         7.21 o
  -7   1   1        124.03        118.91         5.16 o
  -6   1   1        203.42        203.40        10.93 o
  -5   1   1          4.69          3.19         1.34 o
  -4   1   1          1.87          3.59         1.76 o
  -3   1   1          3.16          6.60         1.00 o
  -2   1   1       5773.22       5288.90        29.01 o
  -1   1   1        904.72        931.21         8.99 o
   0   1   1       5709.08       5279.90        41.65 o
   1   1   1       1644.57       1799.77         9.44 o
   2   1   1       2197.44       2285.91        22.15 o
   3   1   1       2812.23       3059.46        38.10 o
   4   1   1         75.14         72.34         3.44 o
   5   1   1          0.12          7.18         3.45 o
   6   1   1        965.67        991.92        13.23 o
   7   1   1        207.78        196.81         7.25 o
   8   1   1        301.51        284.46        10.24 o
   9   1   1          0.48          0.77         1.19 o
 -10   2   1          5.42          6.03         1.48 o
  -9   2   1         73.49         79.91         3.83 o
  -8   2   1          3.77          1.59         1.47 o
  -7   2   1        261.24        249.26         6.86 o
  -6   2   1         39.54         49.93         6.04 o
  -5   2   1         27.73         34.10         3.16 o
  -4   2   1        670.46        926.38        23.76 o
  -3   2   1          0.69          5.14         0.80 o
  -2   2   1         93.81        103.25         3.34 o
  -1   2   1       4121.71       4143.15        23.06 o
   0   2   1        212.54        310.11         4.68 o
   1   2   1      18517.54      16457.89        59.74 o
   2   2   1         12.38         13.18         1.25 o
   3   2   1       4060.17       4170.92        27.16 o
   4   2   1        431.65        458.18        11.27 o
   5   2   1        897.81        834.55        20.21 o
   6   2   1        953.68       1000.57        13.34 o
   7   2   1          0.55          2.93         1.91 o
   8   2   1          4.34          5.54         1.92 o
   9   2   1          1.24          1.12         0.97 o
 -10   3   1         12.99         12.47         1.77 o
  -9   3   1         48.97         56.87         3.48 o
  -8   3   1        203.94        189.09         9.99 o
  -7   3   1          0.06          3.93         1.28 o
  -6   3   1        443.76        431.61        11.80 o
  -5   3   1        411.07        423.54        10.99 o
  -4   3   1        723.14        764.85        13.36 o
  -3   3   1       1487.32       1578.94        24.57 o
  -2   3   1       6630.27       6270.45        64.53 o
  -1   3   1       2310.00       2597.83        15.35 o
   0   3   1      13304.37      13542.32       222.73 o
   1   3   1         24.19         39.08         1.82 o
   2   3   1        324.55        315.21         5.56 o
   3   3   1        957.81       1005.23        18.72 o
   4   3   1       1774.84       1803.73        31.84 o
   5   3   1        128.88        124.83         6.73 o
   6   3   1        226.38        230.54         6.45 o
   7   3   1         19.04         23.59         2.76 o
   8   3   1         27.54         30.06         2.99 o
   9   3   1          5.06          4.78         0.96 o
 -10   4   1         16.73         16.32         2.87 o
  -9   4   1        284.31        307.67         7.78 o
  -8   4   1          0.90          6.63         2.25 o
  -7   4   1       1449.55       1405.51        53.43 o
  -6   4   1       1159.27       1146.61        24.24 o
  -5   4   1         54.50         33.14         3.34 o
  -4   4   1          5.53         25.50         2.72 o
  -3   4   1       2344.79       2201.52        24.00 o
  -2   4   1          3.41          5.89         1.20 o
  -1   4   1       1391.22       1399.85        14.67 o
   0   4   1       3617.80       3832.72        24.22 o
   1   4   1       6528.06       6978.56        30.26 o
   2   4   1       1990.36       1988.57        17.08 o
   3   4   1        602.16        524.32        14.91 o
   4   4   1        233.91        232.68         7.79 o
   5   4   1       2092.24       2197.64        32.23 o
   6   4   1        122.00        119.09         4.71 o
   7   4   1        459.34        420.85        10.57 o
   8   4   1         24.73         26.25         2.17 o
   9   4   1         17.75         17.77         1.54 o
 -10   5   1         12.71         13.48         1.62 o
  -9   5   1          6.49         11.34         1.78 o
  -8   5   1        423.08        392.83        10.08 o
  -7   5   1        209.86        212.99         8.51 o
  -6   5   1        362.92        349.45        10.49 o
  -5   5   1         32.95         57.07         5.34 o
  -4   5   1        144.82        117.46         6.71 o
  -3   5   1       1517.60       1529.82        16.80 o
  -2   5   1       2775.86       2777.27        23.05 o
  -1   5   1       9804.28       9907.15        53.71 o
   0   5   1       1355.93       1644.75        17.94 o
   1   5   1         93.76        114.20         2.48 o
   2   5   1       2458.98       2323.44        80.79 o
   3   5   1        229.06        218.77         7.88 o
   4   5   1       3742.43       3574.28        39.74 o
   5   5   1         19.17         24.07         3.02 o
   6   5   1        221.36        209.37         5.92 o
   7   5   1         81.15         68.33         4.31 o
   8   5   1          0.27          0.63         0.87 o
   9   5   1         10.44          7.94         1.07 o
 -10   6   1         38.05         33.58         8.12 o
  -9   6   1         68.87         71.77         3.78 o
  -8   6   1         48.37         43.20         3.51 o
  -7   6   1          5.58          5.41         2.17 o
  -6   6   1         19.93         22.21         1.92 o
  -5   6   1        162.56        139.50         6.83 o
  -4   6   1        912.95        982.82        15.92 o
  -3   6   1       8245.22       8053.45        50.43 o
  -2   6   1        288.41        304.92         6.71 o
  -1   6   1       4485.51       4486.09        22.48 o
   0   6   1       2654.53       2878.28        41.23 o
   1   6   1         90.88        115.43         4.32 o
   2   6   1         13.35         19.57         1.37 o
   3   6   1        255.36        201.75         8.69 o
   4   6   1          8.83         14.16         2.94 o
   5   6   1        674.90        696.18        19.87 o
   6   6   1        171.51        157.55         5.20 o
   7   6   1          0.67          1.45         1.57 o
   8   6   1         46.34         38.89         2.32 o
   9   6   1         28.22         28.27         2.04 o
  -9   7   1          1.27          2.06         1.00 o
  -8   7   1         15.35         16.93         2.33 o
  -7   7   1        236.26        225.65         5.90 o
  -6   7   1        124.83        125.15         4.00 o
  -5   7   1         10.98          6.65         2.69 o
  -4   7   1        507.36        510.08        11.75 o
  -3   7   1          8.76         11.83         2.33 o
  -2   7   1       1676.97       1723.60        16.60 o
  -1   7   1       3469.27       3803.05        30.41 o
   0   7   1        232.43        197.33         3.98 o
   1   7   1        118.90        111.30         3.70 o
   2   7   1         83.99         48.79         3.16 o
   3   7   1        515.70        673.70        16.32 o
   4   7   1       2164.21       2012.01        31.55 o
   5   7   1        134.22        148.74         6.95 o
   6   7   1        948.41        874.67        14.84 o
   7   7   1          1.13          1.26         0.97 o
   8   7   1         40.97         45.20         2.42 o
   9   7   1          5.69          6.10         1.06 o
  -9   8   1          4.51          7.19         1.38 o
  -8   8   1          0.06         -1.29         1.33 o
  -7   8   1        133.69        125.09         4.44 o
  -6   8   1        151.40        144.44         3.85 o
  -5   8   1        818.40        829.04        21.89 o
  -4   8   1        223.48        242.95        10.73 o
  -3   8   1       5955.52       6053.93       105.76 o
  -2   8   1       2430.38       2598.07        21.51 o
  -1   8   1       8483.65       9091.04       137.25 o
   0   8   1          5.38         11.03         1.47 o
   1   8   1         12.83         23.75         1.91 o
   2   8   1        934.68        916.30        26.31 o
   3   8   1         24.00         40.84         4.47 o
   4   8   1         31.09         36.12         4.56 o
   5   8   1        620.96        633.20         9.26 o
   6   8   1         93.43         95.24         3.84 o
   7   8   1         62.48         61.66         3.09 o
   8   8   1         30.69         31.41         2.32 o
   9   8   1          6.48          5.01         1.42 o
  -9   9   1         55.46         57.73         3.81 o
  -8   9   1         17.03         20.14         2.45 o
  -7   9   1         76.65         69.43         3.35 o
  -6   9   1        234.44        245.34         5.26 o
  -5   9   1        672.30        627.48        19.22 o
  -4   9   1       1239.19       1178.98        23.82 o
  -3   9   1         60.53         58.18         3.89 o
  -2   9   1        994.29        987.77        19.59 o
  -1   9   1         15.44          8.28         0.90 o
   0   9   1        177.57        121.50         3.29 o
   1   9   1         17.60         10.70         1.21 o
   2   9   1       4834.50       4619.75        88.21 o
   3   9   1        688.44        705.09        17.96 o
   4   9   1        727.52        647.64        19.01 o
   5   9   1        173.69        164.09         4.07 o
   6   9   1        136.72        123.98         4.94 o
   7   9   1         78.99         76.89         3.44 o
   8   9   1         28.82         31.40         2.20 o
   9   9   1         42.99         40.89         3.83 o
  -9  10   1         59.86         55.01         2.33 o
  -8  10   1         10.16         10.19         1.93 o
  -7  10   1        316.52        310.80         6.86 o
  -6  10   1         27.96         22.58         1.71 o
  -5  10   1       1991.07       2023.21        14.45 o
  -4  10   1        352.32        363.51        15.87 o
  -3  10   1       1683.34       1799.37        64.28 o
  -2  10   1          0.11          5.08         1.60 o
  -1  10   1         18.56         18.34         2.61 o
   0  10   1        757.06        971.17        22.96 o
   1  10   1         72.25         69.89         6.51 o
   2  10   1         13.34         12.18         2.72 o
   3  10   1        326.89        323.60        12.60 o
   4  10   1        395.95        401.56        15.35 o
   5  10   1        141.02        139.15         6.57 o
   6  10   1         84.60         82.73         4.05 o
   7  10   1         42.76         45.82         2.65 o
   8  10   1         74.49         76.62         3.21 o
   9  10   1         27.51         24.32         2.82 o
  -9  11   1         22.63         21.01         3.08 o
  -8  11   1        250.29        260.64         6.21 o
  -7  11   1          2.85          4.26         1.20 o
  -6  11   1         95.38         90.81         3.81 o
  -5  11   1         55.45         50.60         2.42 o
  -4  11   1        317.72        295.19        10.57 o
  -3  11   1        199.65        238.56         8.59 o
  -2  11   1       1065.59        945.04        19.86 o
  -1  11   1         74.03         64.22         2.51 o
   0  11   1       1741.29       1808.27        28.95 o
   1  11   1        367.16        372.75        11.82 o
   2  11   1        794.68        643.29        16.83 o
   3  11   1         89.84         95.12         7.19 o
   4  11   1         17.90         12.37         1.51 o
   5  11   1          2.55          4.62         1.03 o
   6  11   1        107.71        106.41         4.29 o
   7  11   1         66.26         58.94         2.92 o
   8  11   1         58.09         67.26         3.15 o
  -9  12   1         66.01         61.93         3.12 o
  -8  12   1          0.02          0.45         0.82 o
  -7  12   1        718.44        697.05        17.24 o
  -6  12   1         27.17         24.62         2.14 o
  -5  12   1        791.99        769.21         9.25 o
  -4  12   1         48.91         52.45         3.22 o
  -3  12   1          3.82          0.95         1.78 o
  -2  12   1       2106.18       2188.87        39.23 o
  -1  12   1        307.07        287.37         6.57 o
   0  12   1        300.55        441.07         7.53 o
   1  12   1        443.83        443.13        13.58 o
   2  12   1          4.14          2.46         1.82 o
   3  12   1        189.87        171.21        10.05 o
   4  12   1        362.24        358.24         6.43 o
   5  12   1        280.47        280.50         6.49 o
   6  12   1         33.83         30.07         2.23 o
   7  12   1         55.20         60.24         2.87 o
   8  12   1          5.33          7.89         2.05 o
  -9  13   1          7.34          8.47         1.77 o
  -8  13   1         74.92         76.24         3.66 o
  -7  13   1          0.54          1.34         0.99 o
  -6  13   1        706.98        653.98         9.98 o
  -5  13   1          4.08          2.92         1.21 o
  -4  13   1        257.93        246.62         4.96 o
  -3  13   1        171.16        204.19        11.03 o
  -2  13   1        828.38        801.55        16.11 o
  -1  13   1          8.54          5.37         1.82 o
   0  13   1       1019.09       1188.54        16.47 o
   1  13   1        343.53        344.66        12.44 o
   2  13   1        540.79        536.15        16.56 o
   3  13   1        108.75         98.48         4.02 o
   4  13   1         61.31         51.73         2.81 o
   5  13   1         11.04         16.27         2.04 o
   6  13   1         34.70         34.13         2.68 o
   7  13   1          2.70          4.58         1.24 o
   8  13   1          7.34          8.58         1.57 o
  -8  14   1          4.97          3.69         0.96 o
  -7  14   1         25.78         21.63         2.33 o
  -6  14   1          9.25         10.08         1.69 o
  -5  14   1         43.03         42.05         2.98 o
  -4  14   1        225.05        219.00         4.77 o
  -3  14   1         13.78          9.44         1.40 o
  -2  14   1        588.69        680.48        15.44 o
  -1  14   1       1473.99       1472.11        22.81 o
   0  14   1          2.55          1.95         2.47 o
   1  14   1       1342.64       1353.80        20.76 o
   2  14   1        200.52        197.01        10.42 o
   3  14   1        203.76        189.60         5.13 o
   4  14   1         73.47         61.37         2.80 o
   5  14   1        160.36        152.54         6.95 o
   6  14   1          0.87          2.52         1.27 o
   7  14   1         41.78         48.20         3.17 o
   8  14   1          1.87          1.90         0.83 o
  -8  15   1         56.30         60.83         2.40 o
  -7  15   1         10.92         11.72         1.35 o
  -6  15   1         17.36         14.47         2.02 o
  -5  15   1          0.10          2.10         1.38 o
  -4  15   1        126.59        134.06         3.79 o
  -3  15   1        162.24        152.66         3.54 o
  -2  15   1        327.31        323.73         7.60 o
  -1  15   1        404.87        440.78        15.20 o
   0  15   1        687.81        781.01        18.96 o
   1  15   1         61.95         68.61         5.03 o
   2  15   1          5.44          7.70         1.21 o
   3  15   1         12.25         12.43         1.69 o
   4  15   1          6.73          6.69         2.10 o
   5  15   1         18.51         14.67         2.32 o
   6  15   1        158.69        151.42         5.12 o
   7  15   1         13.86         14.76         1.89 o
   8  15   1         94.30        102.16         3.04 o
  -8  16   1          3.02          4.54         1.07 o
  -7  16   1         13.21         13.67         1.32 o
  -6  16   1          5.56          6.03         1.27 o
  -5  16   1          0.84          0.91         0.93 o
  -4  16   1          0.17          0.69         0.81 o
  -3  16   1        115.07        113.09         3.33 o
  -2  16   1          3.43          4.00         0.80 o
  -1  16   1        324.32        321.92         6.97 o
   0  16   1         75.64         83.98         4.42 o
   1  16   1       2017.13       2010.36        16.15 o
   2  16   1         12.96         13.20         1.35 o
   3  16   1        616.05        578.36        10.57 o
   4  16   1        111.86        101.76         4.94 o
   5  16   1         10.73         11.98         2.09 o
   6  16   1         45.60         39.54         2.67 o
   7  16   1         52.34         54.63         2.57 o
  -7  17   1         51.73         50.81         2.15 o
  -6  17   1        332.79        348.82         8.35 o
  -5  17   1         71.81         66.22         3.18 o
  -4  17   1        401.43        401.22         9.36 o
  -3  17   1         19.73         13.66         1.39 o
  -2  17   1         47.95         48.90         2.06 o
  -1  17   1        242.87        246.88         6.11 o
   0  17   1        120.09        131.05         4.96 o
   1  17   1         13.27         20.54         1.95 o
   2  17   1       1029.26       1005.50        13.01 o
   3  17   1          9.01          7.22         2.18 o
   4  17   1         62.64         62.13         3.59 o
   5  17   1         44.81         36.74         3.16 o
   6  17   1          8.49          4.08         0.93 o
   7  17   1         28.46         27.40         2.55 o
  -7  18   1         73.34         73.44         3.05 o
  -6  18   1         65.42         64.50         3.05 o
  -5  18   1        345.62        355.91        13.06 o
  -4  18   1          1.54          0.60         1.01 o
  -3  18   1         77.15         73.25         3.07 o
  -2  18   1         10.43         11.17         1.18 o
  -1  18   1          4.53          5.69         1.15 o
   0  18   1         15.85         19.24         1.82 o
   1  18   1        505.53        472.52         9.25 o
   2  18   1         34.76         30.90         2.58 o
   3  18   1        565.08        500.25         9.92 o
   4  18   1         14.73         10.82         1.39 o
   5  18   1          7.54          7.29         1.25 o
   6  18   1         80.36         77.63         3.47 o
   7  18   1         37.49         46.11         2.66 o
  -7  19   1         39.45         42.02         2.64 o
  -6  19   1        108.56        119.17         4.74 o
  -5  19   1          5.42          5.95         1.63 o
  -4  19   1        374.15        334.43         9.04 o
  -3  19   1         42.05         35.65         2.18 o
  -2  19   1          2.46          2.81         1.04 o
  -1  19   1         73.31         76.43         4.75 o
   0  19   1        466.53        458.41        12.80 o
   1  19   1         23.07         26.85         2.37 o
   2  19   1        423.37        391.74         8.49 o
   3  19   1         23.31         23.14         2.08 o
   4  19   1        167.62        175.09         5.50 o
   5  19   1          0.64          0.87         0.98 o
   6  19   1          0.91          0.30         0.86 o
  -6  20   1        190.28        186.59         6.36 o
  -5  20   1        114.92        112.66         5.79 o
  -4  20   1          0.12          0.03         1.21 o
  -3  20   1        121.48        115.67         3.66 o
  -2  20   1         73.17         72.91         3.36 o
  -1  20   1         14.91         16.10         2.35 o
   0  20   1          2.48          3.04         1.45 o
   1  20   1        365.63        366.69         7.58 o
   2  20   1          0.03         -1.15         1.44 o
   3  20   1        391.21        361.16         7.06 o
   4  20   1          2.17          1.79         1.12 o
   5  20   1          1.64          1.81         0.82 o
   6  20   1         63.48         64.25         2.69 o
  -6  21   1         15.70         16.17         1.90 o
  -5  21   1         17.82         20.22         2.52 o
  -4  21   1         38.83         33.75         3.49 o
  -3  21   1         76.22         65.91         3.39 o
  -2  21   1          8.48          7.62         1.31 o
  -1  21   1         22.97         19.88         2.05 o
   0  21   1         20.85         21.76         1.86 o
   1  21   1         37.06         36.62         2.38 o
   2  21   1        153.68        162.75         4.27 o
   3  21   1         71.84         73.77         3.14 o
   4  21   1        108.08        132.40         4.23 o
   5  21   1          0.28          0.08         0.64 o
   6  21   1         18.24         24.26         1.81 o
  -6  22   1          1.31          1.89         0.80 o
  -5  22   1          2.13          4.90         1.51 o
  -4  22   1         26.66         30.57         3.55 o
  -3  22   1        112.75        115.46         4.78 o
  -2  22   1          9.06          7.74         1.21 o
  -1  22   1         10.91         10.33         1.51 o
   0  22   1          0.07          1.32         1.26 o
   1  22   1          3.36          2.70         0.95 o
   2  22   1        147.72        146.65         4.24 o
   3  22   1         81.38         87.69         2.84 o
   4  22   1          1.52          2.92         0.78 o
   5  22   1         34.05         35.68         1.94 o
  -5  23   1         17.46         18.44         1.83 o
  -4  23   1         27.03         25.62         2.59 o
  -3  23   1         21.83         27.32         2.92 o
  -2  23   1         60.05         68.97         3.64 o
  -1  23   1         85.29         86.75         3.54 o
   0  23   1        218.81        242.17         5.91 o
   1  23   1         70.08         71.83         3.27 o
   2  23   1         49.05         56.39         2.95 o
   3  23   1          0.03         -1.22         1.22 o
   4  23   1         48.57         50.34         2.28 o
  -4  24   1          0.09          2.17         0.93 o
  -3  24   1         82.02         86.53         5.38 o
  -2  24   1          2.78          0.13         0.91 o
  -1  24   1        200.72        220.50         5.04 o
   0  24   1          6.28          5.42         1.04 o
   1  24   1        329.94        357.54         5.69 o
   2  24   1          3.73          4.12         0.99 o
   3  24   1         14.78         16.41         1.54 o
   4  24   1          7.07          4.82         1.55 o
  -3  25   1          0.00          1.75         0.92 o
  -2  25   1         17.54         18.85         1.70 o
  -1  25   1          9.30          8.16         1.44 o
   0  25   1        121.61        126.20         3.40 o
   1  25   1         23.09         23.18         1.89 o
   2  25   1        128.21        137.07         3.98 o
   3  25   1          0.04          4.96         1.30 o
  -2  26   1          1.42          1.56         0.80 o
  -1  26   1          0.72          2.36         0.92 o
   0  26   1         30.02         35.31         2.41 o
   1  26   1          1.86          2.16         1.55 o
 -10   0   2         69.76         85.44         6.18 o
  -8   0   2         94.90         93.25         8.89 o
  -6   0   2        316.23        334.29        19.99 o
  -4   0   2       2574.59       2837.27        91.40 o
  -2   0   2        385.30        360.03        11.14 o
   0   0   2       1021.78        913.31        15.48 o
   2   0   2        311.68        377.32         9.02 o
   4   0   2       2426.32       2644.05       123.97 o
   6   0   2        115.49        119.25         7.80 o
   8   0   2        134.25        128.62         9.46 o
 -10   1   2          0.27         -0.16         1.06 o
  -9   1   2        207.46        241.22        17.84 o
  -8   1   2          0.01          1.56         1.53 o
  -7   1   2        482.24        478.40        12.23 o
  -6   1   2        172.44        164.96        10.31 o
  -5   1   2        418.50        421.05        13.96 o
  -4   1   2          2.56          8.13         1.44 o
  -3   1   2       2477.96       2478.67        44.66 o
  -2   1   2         20.89         18.54         1.15 o
  -1   1   2         38.76         35.61         1.24 o
   0   1   2         22.62         46.17         8.78 o
   1   1   2       3556.03       3435.65        17.81 o
   2   1   2       1323.91       1429.54        12.83 o
   3   1   2       2101.42       2208.67        21.15 o
   4   1   2          0.01          1.24         1.12 o
   5   1   2          6.13          6.28         2.17 o
   6   1   2         38.63         50.41         3.42 o
   7   1   2         21.11         17.89         3.05 o
   8   1   2          2.06          2.44         2.83 o
   9   1   2         20.08         23.91         1.94 o
 -10   2   2         64.69         77.90         4.08 o
  -9   2   2          0.82          2.60         1.14 o
  -8   2   2        119.94        124.48         6.88 o
  -7   2   2        261.08        226.21         7.53 o
  -6   2   2       1120.87       1097.13        35.19 o
  -5   2   2         35.16         44.73         2.99 o
  -4   2   2        138.09         70.96         2.76 o
  -3   2   2         47.47         62.31         2.28 o
  -2   2   2        759.61        965.26         7.77 o
  -1   2   2       1681.06       1812.53        10.14 o
   0   2   2       4767.14       5042.28        26.84 o
   1   2   2       3947.41       4181.07        42.87 o
   2   2   2       1850.55       1784.46        18.57 o
   3   2   2          1.45          2.32         0.94 o
   4   2   2       2300.67       2459.80        35.61 o
   5   2   2        649.11        707.33        16.60 o
   6   2   2        165.68        176.98         6.23 o
   7   2   2         13.47         18.15         3.15 o
   8   2   2        277.32        278.31         9.66 o
   9   2   2         10.94         13.16         1.47 o
 -10   3   2         27.88         29.66         2.58 o
  -9   3   2         62.78         61.58         3.64 o
  -8   3   2          7.19          5.80         2.02 o
  -7   3   2        121.57         97.40         5.00 o
  -6   3   2        440.43        429.83        16.03 o
  -5   3   2         67.34         40.45         3.32 o
  -4   3   2       2537.44       3096.97        36.73 o
  -3   3   2       5098.78       5261.76        33.70 o
  -2   3   2        258.19        251.69         5.34 o
  -1   3   2        934.36        955.83        12.25 o
   0   3   2      21462.92      20605.45        67.35 o
   1   3   2        467.56        430.78         5.99 o
   2   3   2       2581.75       2561.07        16.38 o
   3   3   2       1442.27       1379.20        31.47 o
   4   3   2          3.29          2.05         1.44 o
   5   3   2        214.36        210.92         8.58 o
   6   3   2        122.44        114.56         5.08 o
   7   3   2        202.88        204.24        10.04 o
   8   3   2          4.33          5.73         1.47 o
   9   3   2         30.57         34.84         2.11 o
 -10   4   2         49.56         40.30         2.55 o
  -9   4   2          0.30         -0.18         1.41 o
  -8   4   2        257.77        235.41         9.47 o
  -7   4   2         83.63         74.02         4.40 o
  -6   4   2        303.47        285.13         9.67 o
  -5   4   2        110.85        130.19         5.33 o
  -4   4   2       1865.10       1833.13        19.40 o
  -3   4   2        976.12        972.02        11.24 o
  -2   4   2       1254.82       1180.88         9.01 o
  -1   4   2       3359.58       3460.50        33.78 o
   0   4   2        217.20        237.47         5.22 o
   1   4   2       3630.22       3810.35        30.77 o
   2   4   2          7.44          2.34         0.91 o
   3   4   2        287.72        274.86         9.96 o
   4   4   2        896.84        844.50        19.23 o
   5   4   2        227.09        247.61         6.45 o
   6   4   2        417.95        412.98        13.82 o
   7   4   2          1.40          2.09         2.00 o
   8   4   2         45.82         55.00         2.94 o
   9   4   2         42.29         40.21         2.44 o
 -10   5   2          0.82          2.81         0.79 o
  -9   5   2          2.92          7.41         1.54 o
  -8   5   2        312.68        285.95         8.61 o
  -7   5   2         14.55         16.14         2.22 o
  -6   5   2         76.24         71.27         3.74 o
  -5   5   2       1071.26       1094.77        25.14 o
  -4   5   2       2815.37       2946.45        22.98 o
  -3   5   2       3451.84       3614.85        22.63 o
  -2   5   2        105.16        103.32         2.79 o
  -1   5   2       2258.39       2431.30        31.90 o
   0   5   2      10588.72      10848.26        45.49 o
   1   5   2       1547.43       1527.94        17.08 o
   2   5   2        545.51        557.50        10.73 o
   3   5   2        277.77        193.36         7.11 o
   4   5   2         95.52        138.40         8.41 o
   5   5   2        621.54        628.06        10.42 o
   6   5   2         37.76         34.24         2.90 o
   7   5   2         26.20         23.56         2.69 o
   8   5   2         45.85         48.10         2.43 o
   9   5   2         42.30         42.88         2.82 o
 -10   6   2         60.03         71.78         3.16 o
  -9   6   2         17.84         13.32         1.93 o
  -8   6   2          5.39          8.69         1.62 o
  -7   6   2        118.52        108.76         4.69 o
  -6   6   2        179.42        182.64         5.97 o
  -5   6   2        120.55        134.13         5.70 o
  -4   6   2       1758.37       1723.09        18.18 o
  -3   6   2        212.32        204.72         5.60 o
  -2   6   2       3833.04       3912.86        34.50 o
  -1   6   2       2991.05       3398.39        53.94 o
   0   6   2       1895.96       2169.60        14.86 o
   1   6   2        252.64        247.08         6.13 o
   2   6   2       1815.06       1822.83        25.01 o
   3   6   2        370.57        394.13        13.02 o
   4   6   2        876.33        762.44        19.92 o
   5   6   2         23.05         23.82         1.76 o
   6   6   2          3.58          5.77         1.28 o
   7   6   2        143.74        135.44         5.91 o
   8   6   2          2.78          4.35         0.96 o
   9   6   2          1.69          0.14         0.72 o
 -10   7   2         12.67         15.64         2.19 o
  -9   7   2        195.06        201.97         8.04 o
  -8   7   2        101.23         93.37         4.32 o
  -7   7   2        136.50        141.07         6.46 o
  -6   7   2        253.27        252.52         5.36 o
  -5   7   2       1097.38       1077.22        16.45 o
  -4   7   2        432.84        417.03         9.27 o
  -3   7   2       2202.86       2162.77        22.33 o
  -2   7   2       1839.84       2087.83        31.74 o
  -1   7   2        830.62       1107.51        19.31 o
   0   7   2         28.14         40.73         2.24 o
   1   7   2       3322.54       3683.47        48.20 o
   2   7   2        667.31        773.62        16.90 o
   3   7   2       3117.91       2969.10        47.15 o
   4   7   2         59.63         66.61         6.20 o
   5   7   2        805.78        761.63        13.33 o
   6   7   2         34.77         34.25         2.72 o
   7   7   2         51.68         47.47         3.01 o
   8   7   2          0.12          0.94         0.73 o
   9   7   2         29.18         32.97         3.29 o
  -9   8   2         14.78         16.12         2.44 o
  -8   8   2         71.76         72.26         3.77 o
  -7   8   2         56.44         40.36         2.93 o
  -6   8   2        354.56        367.74         6.03 o
  -5   8   2         42.52         49.41         3.71 o
  -4   8   2       1705.77       1687.66        29.56 o
  -3   8   2        201.26        218.62         6.23 o
  -2   8   2       8821.01       8948.30        55.02 o
  -1   8   2        243.77        282.92         6.16 o
   0   8   2        788.69        716.02        11.84 o
   1   8   2        171.94        188.16         9.42 o
   2   8   2       2487.05       2423.54        31.18 o
   3   8   2        354.94        369.35        13.42 o
   4   8   2        591.67        537.78        17.68 o
   5   8   2          4.11          4.63         1.52 o
   6   8   2          0.76          2.23         1.00 o
   7   8   2          5.03          5.38         1.11 o
   8   8   2          0.09         -0.19         0.82 o
   9   8   2          6.82          5.90         1.51 o
  -9   9   2         58.70         61.92         4.10 o
  -8   9   2         47.10         46.09         3.04 o
  -7   9   2          3.01          3.55         1.35 o
  -6   9   2         21.68         18.38         1.48 o
  -5   9   2        186.15        176.62         7.08 o
  -4   9   2         29.69         32.27         2.92 o
  -3   9   2        815.33        763.90        14.56 o
  -2   9   2         40.96         71.33         3.51 o
  -1   9   2          3.39         11.56         1.52 o
   0   9   2        164.31        192.63         6.16 o
   1   9   2        673.16        556.70        14.29 o
   2   9   2         46.73         48.90         4.85 o
   3   9   2       1965.01       1812.61        30.49 o
   4   9   2        199.44        199.54        11.12 o
   5   9   2        644.82        636.99         8.88 o
   6   9   2         47.26         45.81         3.61 o
   7   9   2         34.07         32.13         2.47 o
   8   9   2         13.38         14.24         1.75 o
  -9  10   2          0.06          0.87         0.92 o
  -8  10   2         12.27         11.59         2.08 o
  -7  10   2         25.95         27.55         2.15 o
  -6  10   2         24.86         25.37         1.79 o
  -5  10   2        183.16        183.09         3.71 o
  -4  10   2       1353.61       1395.98        36.76 o
  -3  10   2        795.98        879.96        20.07 o
  -2  10   2       3792.82       3930.54        32.33 o
  -1  10   2       3231.35       3599.50        34.34 o
   0  10   2       1713.53       1693.68        46.32 o
   1  10   2         24.93         20.96         3.21 o
   2  10   2        710.52        641.76        17.24 o
   3  10   2         62.01         72.57         6.43 o
   4  10   2        358.75        389.19         6.67 o
   5  10   2         85.93         83.74         3.07 o
   6  10   2        285.63        257.59         7.00 o
   7  10   2         37.68         32.99         2.41 o
   8  10   2         75.25         76.55         3.41 o
  -9  11   2         21.68         17.99         2.24 o
  -8  11   2         13.05         15.11         1.77 o
  -7  11   2        120.63        123.43         4.30 o
  -6  11   2          9.11         11.29         1.56 o
  -5  11   2        601.37        605.98         7.06 o
  -4  11   2         18.24         18.40         3.47 o
  -3  11   2        237.88        227.38        10.81 o
  -2  11   2         39.79         53.20         4.00 o
  -1  11   2       4650.32       4925.18        83.82 o
   0  11   2         67.87         72.86         3.58 o
   1  11   2        764.12        720.77        26.50 o
   2  11   2         49.53         33.31         4.36 o
   3  11   2        409.42        407.11        15.43 o
   4  11   2         34.53         38.19         2.04 o
   5  11   2        422.20        388.42        10.63 o
   6  11   2          2.43          4.00         1.29 o
   7  11   2         65.68         59.90         3.66 o
   8  11   2         23.15         23.64         1.90 o
  -9  12   2          0.36         -1.52         1.52 o
  -8  12   2         80.63         80.96         3.79 o
  -7  12   2        419.04        418.80         9.53 o
  -6  12   2        277.91        259.12         7.01 o
  -5  12   2         18.35         15.79         1.57 o
  -4  12   2        319.01        315.57         6.54 o
  -3  12   2         98.98        100.40         6.02 o
  -2  12   2        586.78        519.00        12.77 o
  -1  12   2       1517.60       1616.29        71.24 o
   0  12   2       1586.11       1611.53        44.40 o
   1  12   2        717.68        719.00        18.37 o
   2  12   2         58.93         48.22         5.26 o
   3  12   2        197.82        182.93         4.76 o
   4  12   2          0.28          0.04         1.36 o
   5  12   2        714.84        636.76        17.82 o
   6  12   2        592.28        534.63        14.01 o
   7  12   2          1.78          1.54         1.11 o
   8  12   2        131.30        139.75         4.96 o
  -9  13   2          0.78          1.80         1.74 o
  -8  13   2         26.62         26.04         1.92 o
  -7  13   2        212.86        228.08         5.06 o
  -6  13   2          8.24          4.59         1.39 o
  -5  13   2        118.10        113.10         4.00 o
  -4  13   2        470.45        468.47         6.82 o
  -3  13   2          3.99          5.79         2.06 o
  -2  13   2          5.93          3.83         2.15 o
  -1  13   2       1086.89       1070.70        22.09 o
   0  13   2       1254.49       1375.73        20.20 o
   1  13   2       2983.09       2997.38        38.90 o
   2  13   2        100.97         95.26         8.82 o
   3  13   2          5.37          5.59         1.08 o
   4  13   2          6.80          7.63         1.66 o
   5  13   2         34.68         29.48         2.53 o
   6  13   2          0.33          1.23         1.14 o
   7  13   2        180.40        178.06         7.64 o
   8  13   2          0.06         -0.22         1.77 o
  -8  14   2         90.13         93.39         3.79 o
  -7  14   2          6.16          7.55         1.41 o
  -6  14   2        406.85        397.90         7.62 o
  -5  14   2        208.50        189.35         5.07 o
  -4  14   2         31.62         33.97         1.86 o
  -3  14   2        181.77        184.59         4.37 o
  -2  14   2          2.58          1.10         1.62 o
  -1  14   2        599.19        637.40        17.83 o
   0  14   2        966.30        967.38        14.94 o
   1  14   2         32.98         32.01         4.45 o
   2  14   2        639.10        599.68        10.18 o
   3  14   2         48.62         41.04         2.54 o
   4  14   2          5.95          8.75         1.65 o
   5  14   2          4.80          7.87         1.46 o
   6  14   2         66.72         73.68         3.46 o
   7  14   2          0.80          1.76         1.35 o
   8  14   2         21.64         22.43         1.71 o
  -8  15   2         10.60         12.19         1.43 o
  -7  15   2        314.23        319.09         6.06 o
  -6  15   2        249.79        247.22         5.87 o
  -5  15   2        415.04        421.99        12.61 o
  -4  15   2        350.92        342.19         6.37 o
  -3  15   2         39.12         40.57         2.01 o
  -2  15   2         10.20         10.16         1.17 o
  -1  15   2        821.82        827.11        13.02 o
   0  15   2        547.93        592.23        13.19 o
   1  15   2        494.19        502.80        10.28 o
   2  15   2         43.75         53.39         2.79 o
   3  15   2        103.85        103.84         3.96 o
   4  15   2          6.70          9.01         1.99 o
   5  15   2         35.76         35.13         3.15 o
   6  15   2         91.64         90.64         5.38 o
   7  15   2         44.45         49.75         3.43 o
  -8  16   2          9.72         11.32         1.17 o
  -7  16   2          7.16          5.92         1.03 o
  -6  16   2        292.46        288.50         7.61 o
  -5  16   2        564.59        522.94        17.20 o
  -4  16   2         39.95         35.04         2.23 o
  -3  16   2         17.85         24.46         1.63 o
  -2  16   2          0.50          2.63         1.05 o
  -1  16   2        344.65        381.49         7.44 o
   0  16   2        745.99        739.35        16.19 o
   1  16   2         85.97         73.55         2.76 o
   2  16   2        669.65        631.77         8.96 o
   3  16   2         73.45         67.68         4.22 o
   4  16   2        290.48        262.00         7.05 o
   5  16   2         28.88         28.74         2.87 o
   6  16   2         19.88         21.29         1.94 o
   7  16   2         25.66         27.05         1.56 o
  -7  17   2          0.50          1.51         0.69 o
  -6  17   2         15.00         20.58         1.71 o
  -5  17   2         30.73         30.36         2.92 o
  -4  17   2          0.02         -0.86         0.86 o
  -3  17   2        349.54        348.65         6.57 o
  -2  17   2         42.73         44.37         2.24 o
  -1  17   2        385.47        367.20         8.68 o
   0  17   2        426.67        425.70        18.96 o
   1  17   2       1386.97       1372.26        32.81 o
   2  17   2        821.04        823.88        12.17 o
   3  17   2        244.76        231.07         7.01 o
   4  17   2          0.43          0.63         1.71 o
   5  17   2         40.94         41.00         3.17 o
   6  17   2         44.83         50.65         2.65 o
   7  17   2         10.17         10.11         1.39 o
  -7  18   2          1.64          3.09         0.93 o
  -6  18   2         50.92         62.27         3.57 o
  -5  18   2         12.10         11.44         2.00 o
  -4  18   2         61.05         57.06         3.02 o
  -3  18   2          0.10          0.60         0.98 o
  -2  18   2          1.60          3.92         1.06 o
  -1  18   2         73.32         62.92         5.03 o
   0  18   2         16.01         14.80         2.66 o
   1  18   2        518.99        492.63        14.46 o
   2  18   2        337.91        333.86         8.51 o
   3  18   2         22.58         22.60         2.16 o
   4  18   2        268.55        278.53         6.92 o
   5  18   2        198.21        194.09         4.76 o
   6  18   2         37.79         39.74         2.12 o
  -7  19   2         44.84         45.65         2.16 o
  -6  19   2          1.21          2.00         1.10 o
  -5  19   2         19.20         17.04         2.19 o
  -4  19   2          5.11          3.61         1.30 o
  -3  19   2        297.46        287.88         5.88 o
  -2  19   2         68.64         60.30         2.76 o
  -1  19   2         56.95         47.04         3.55 o
   0  19   2        110.09        101.29         5.07 o
   1  19   2         12.95          9.39         1.58 o
   2  19   2         85.57         76.23         3.80 o
   3  19   2        122.91        112.42         4.04 o
   4  19   2         31.86         28.57         2.31 o
   5  19   2         14.78         19.90         1.75 o
   6  19   2          3.40          3.17         1.16 o
  -7  20   2          2.50          2.60         0.82 o
  -6  20   2        148.49        158.34         4.66 o
  -5  20   2         12.73         13.12         1.88 o
  -4  20   2         65.22         64.50         3.89 o
  -3  20   2          5.90          6.39         1.35 o
  -2  20   2         59.65         67.80         3.39 o
  -1  20   2         14.11         12.77         2.03 o
   0  20   2         38.36         35.39         3.05 o
   1  20   2        223.95        228.73        11.16 o
   2  20   2          1.73          4.49         1.49 o
   3  20   2         18.53         18.80         1.77 o
   4  20   2         48.50         54.59         2.89 o
   5  20   2          0.44         -0.74         0.74 o
  -6  21   2          6.99          7.37         2.40 o
  -5  21   2        177.94        189.89         9.72 o
  -4  21   2          0.05          0.17         1.35 o
  -3  21   2         50.10         41.55         3.20 o
  -2  21   2         29.34         23.86         2.60 o
  -1  21   2         48.04         41.67         3.27 o
   0  21   2         17.17         18.78         1.99 o
   1  21   2        165.20        168.01         6.23 o
   2  21   2         88.55         95.63         3.56 o
   3  21   2          2.22          1.49         0.96 o
   4  21   2          9.70          8.73         1.29 o
   5  21   2         12.90         14.77         1.17 o
  -6  22   2         39.17         44.08         2.41 o
  -5  22   2         12.81         16.99         2.11 o
  -4  22   2        102.12        110.80         5.52 o
  -3  22   2          7.80          5.13         1.45 o
  -2  22   2        183.66        184.36         8.12 o
  -1  22   2         11.56         10.53         1.83 o
   0  22   2        526.06        555.92        17.43 o
   1  22   2          1.03          3.44         1.07 o
   2  22   2          2.63          5.30         1.35 o
   3  22   2          0.83          1.69         0.84 o
   4  22   2          4.07          3.51         0.72 o
  -5  23   2          8.15          6.83         1.02 o
  -4  23   2          4.26          4.16         1.44 o
  -3  23   2          1.32          2.92         1.55 o
  -2  23   2          0.39          1.27         0.91 o
  -1  23   2         29.95         35.01         3.49 o
   0  23   2          0.56          1.14         1.13 o
   1  23   2         42.73         44.32         2.55 o
   2  23   2          6.88          3.98         1.06 o
   3  23   2          0.95          2.06         0.95 o
   4  23   2          0.04         -0.21         0.60 o
  -4  24   2          5.76          4.73         1.21 o
  -3  24   2          0.07         -0.76         1.21 o
  -2  24   2         59.87         66.23         4.12 o
  -1  24   2         15.79         15.84         1.86 o
   0  24   2         86.90         91.66         4.95 o
   1  24   2          0.79          0.48         0.92 o
   2  24   2         39.83         44.79         2.17 o
   3  24   2          4.15          6.60         0.99 o
  -3  25   2          0.18          0.97         0.90 o
  -2  25   2          8.51          9.19         1.28 o
  -1  25   2         58.01         62.11         3.69 o
   0  25   2        112.17        106.73         4.75 o
   1  25   2         81.83         92.16         3.22 o
   2  25   2          4.81          4.01         1.22 o
  -2  26   2         37.64         38.98         3.97 o
  -1  26   2          0.24          1.09         0.90 o
   0  26   2        136.48        142.58         4.54 o
   1  26   2          6.91          5.89         1.04 o
  -9   0   3        242.15        217.75        12.22 o
  -7   0   3        379.53        363.54        19.06 o
  -5   0   3          7.45          5.37         2.78 o
  -3   0   3       2061.96       1942.55        28.12 o
  -1   0   3       7014.64       6896.26        51.83 o
   1   0   3       4866.78       4686.33        79.79 o
   3   0   3       1073.20       1211.30        20.66 o
   5   0   3         48.45         50.00         4.80 o
   7   0   3        243.12        238.96        13.73 o
   9   0   3         24.18         23.95         2.72 o
 -10   1   3         12.15         11.99         1.80 o
  -9   1   3          0.08          0.84         3.80 o
  -8   1   3        281.54        281.27        11.79 o
  -7   1   3          0.11          0.03         1.78 o
  -6   1   3       1323.72       1216.72        46.30 o
  -5   1   3         59.27         59.28         5.54 o
  -4   1   3         20.68         70.59         4.70 o
  -3   1   3       3832.19       4305.47        37.06 o
  -2   1   3        274.83        255.04         4.00 o
  -1   1   3        106.57         97.36         3.56 o
   0   1   3       6307.95       5899.98        56.02 o
   1   1   3       1942.24       2084.68        23.94 o
   2   1   3       3781.21       3803.07        29.67 o
   3   1   3        387.10        393.48         8.33 o
   4   1   3        868.33        929.03        15.98 o
   5   1   3         28.79         30.44         2.66 o
   6   1   3        122.90        124.05         7.27 o
   7   1   3         15.78         13.75         2.72 o
   8   1   3        137.14        154.65         6.74 o
   9   1   3          3.69          2.62         2.67 o
 -10   2   3          2.54          1.07         1.05 o
  -9   2   3         39.40         44.67         3.13 o
  -8   2   3         54.47         52.69         4.57 o
  -7   2   3        792.01        737.85        12.36 o
  -6   2   3         80.10         60.81         8.37 o
  -5   2   3       3395.17       3374.72        55.38 o
  -4   2   3          0.95          1.54         0.79 o
  -3   2   3       2121.11       2166.55        16.58 o
  -2   2   3         44.33         47.65         2.78 o
  -1   2   3          8.19         17.74         1.71 o
   0   2   3       2890.94       2896.00        25.01 o
   1   2   3       4067.48       4019.01        25.69 o
   2   2   3        406.68        503.23         8.94 o
   3   2   3          0.69          3.89         1.21 o
   4   2   3       1170.56       1282.81        30.78 o
   5   2   3          4.11          1.42         2.18 o
   6   2   3         25.94         24.04         3.80 o
   7   2   3         10.39          8.59         2.13 o
   8   2   3         66.91         65.53         4.45 o
   9   2   3         15.64         17.40         2.38 o
 -10   3   3         17.56         18.32         1.58 o
  -9   3   3         19.60         14.19         2.48 o
  -8   3   3         35.58         33.44         3.04 o
  -7   3   3         22.50         23.20         2.54 o
  -6   3   3        551.72        540.82        13.22 o
  -5   3   3        865.90        962.83        48.19 o
  -4   3   3       2662.94       3007.64        35.52 o
  -3   3   3       2351.95       2661.98        30.34 o
  -2   3   3        670.97        684.28        10.39 o
  -1   3   3          2.44         14.82         2.54 o
   0   3   3       5132.45       5067.99        67.40 o
   1   3   3       1198.09       1335.74        15.10 o
   2   3   3       2726.59       2757.81        28.02 o
   3   3   3        216.45        247.83         9.54 o
   4   3   3        268.96        241.14        11.21 o
   5   3   3        271.28        273.06         6.21 o
   6   3   3         31.19         31.46         2.98 o
   7   3   3        213.19        218.42         9.24 o
   8   3   3          0.39          1.56         0.82 o
   9   3   3          5.15          6.25         1.46 o
 -10   4   3          2.70          0.98         0.92 o
  -9   4   3         41.65         36.25         3.58 o
  -8   4   3         42.27         35.34         3.22 o
  -7   4   3         12.43         13.79         1.83 o
  -6   4   3        480.51        474.50        10.23 o
  -5   4   3       3284.88       3683.23        71.36 o
  -4   4   3       1166.14       1314.00        17.28 o
  -3   4   3       2340.17       2473.55        17.36 o
  -2   4   3       3123.01       3286.61        23.09 o
  -1   4   3       1581.60       1907.13        16.95 o
   0   4   3        739.69        829.38        14.51 o
   1   4   3        117.15        152.09         5.29 o
   2   4   3       1710.07       1899.94        45.16 o
   3   4   3       2101.78       2113.50        39.17 o
   4   4   3        456.10        473.59        16.00 o
   5   4   3        182.18        173.88         5.01 o
   6   4   3         66.37         66.38         4.08 o
   7   4   3        128.14        146.23        10.09 o
   8   4   3          3.28          5.79         1.40 o
 -10   5   3         69.35         72.87         2.97 o
  -9   5   3          1.34          1.47         2.44 o
  -8   5   3         38.03         33.21         3.04 o
  -7   5   3        177.65        155.64         5.22 o
  -6   5   3        418.55        401.03         7.73 o
  -5   5   3        740.12        802.53        27.78 o
  -4   5   3       2265.70       2288.21        23.47 o
  -3   5   3        256.58        294.67         5.61 o
  -2   5   3        206.81        208.22         6.68 o
  -1   5   3       4653.99       4951.96        28.92 o
   0   5   3        347.53        482.74        10.96 o
   1   5   3        843.22        944.74        16.35 o
   2   5   3       2096.51       2138.75        36.14 o
   3   5   3        292.11        332.09        12.46 o
   4   5   3        257.51        251.57        11.94 o
   5   5   3        513.19        489.49         7.71 o
   6   5   3          3.08          4.39         1.17 o
   7   5   3         67.51         64.47         3.97 o
   8   5   3        155.04        159.75         5.10 o
 -10   6   3         20.77         22.51         1.73 o
  -9   6   3         19.89         18.50         2.69 o
  -8   6   3         64.52         55.19         3.91 o
  -7   6   3         29.73         19.48         2.17 o
  -6   6   3        383.48        393.06         7.76 o
  -5   6   3        252.98        256.96         7.99 o
  -4   6   3         90.56         90.76         4.39 o
  -3   6   3       1469.00       1437.44        16.98 o
  -2   6   3       5473.14       6015.18       120.55 o
  -1   6   3        273.41        189.07         5.81 o
   0   6   3        581.11        620.15        12.78 o
   1   6   3       3806.57       3901.25        46.38 o
   2   6   3         53.83         42.81         3.43 o
   3   6   3       1442.51       1395.34        26.27 o
   4   6   3         27.56         32.53         4.73 o
   5   6   3         49.27         54.45         2.67 o
   6   6   3        157.72        137.27         4.62 o
   7   6   3         98.08        108.05         4.99 o
   8   6   3          1.68          2.29         1.02 o
 -10   7   3        149.79        172.53         6.48 o
  -9   7   3          0.94          0.99         2.09 o
  -8   7   3        206.42        186.82         7.95 o
  -7   7   3        213.98        192.57         6.24 o
  -6   7   3         35.93         38.78         2.58 o
  -5   7   3          2.35          7.12         1.62 o
  -4   7   3       1186.66       1257.13        31.51 o
  -3   7   3         16.76         10.81         1.53 o
  -2   7   3       4649.58       5624.07       126.11 o
  -1   7   3        138.61        202.57         5.45 o
   0   7   3        956.94        961.85        19.72 o
   1   7   3       1493.87       1647.68        28.31 o
   2   7   3        418.91        334.94        12.29 o
   3   7   3         45.78         55.62         5.61 o
   4   7   3        154.90        148.69         4.54 o
   5   7   3        225.09        209.70         5.14 o
   6   7   3        162.69        163.36         5.00 o
   7   7   3          7.92          6.84         1.61 o
   8   7   3         81.79         88.05         4.82 o
 -10   8   3          2.51          3.25         0.86 o
  -9   8   3         91.04        104.71         4.51 o
  -8   8   3          6.73          4.34         1.96 o
  -7   8   3          5.41          6.12         1.51 o
  -6   8   3         88.28         92.11         3.63 o
  -5   8   3         61.43         94.77         5.35 o
  -4   8   3         23.44         27.62         2.62 o
  -3   8   3        309.79        292.31         9.18 o
  -2   8   3         98.75         86.77         3.86 o
  -1   8   3      12052.11      12759.10        70.79 o
   0   8   3        145.63        159.79         5.13 o
   1   8   3       2453.23       2251.79        30.36 o
   2   8   3         82.17         84.50         6.48 o
   3   8   3        947.36        823.08        21.39 o
   4   8   3         51.71         53.38         2.58 o
   5   8   3        273.77        278.07         5.94 o
   6   8   3         23.91         19.73         2.09 o
   7   8   3          8.32         11.95         1.59 o
   8   8   3          0.23         -0.02         0.73 o
  -9   9   3          1.32          2.21         1.31 o
  -8   9   3        307.50        303.53        10.56 o
  -7   9   3        246.08        229.48         6.80 o
  -6   9   3        305.61        337.87         8.75 o
  -5   9   3        161.83        177.30         4.80 o
  -4   9   3        357.00        363.48        10.50 o
  -3   9   3         52.10         64.41         4.50 o
  -2   9   3        859.79        817.57        18.20 o
  -1   9   3        151.04        136.66         4.92 o
   0   9   3         20.02         19.49         2.36 o
   1   9   3        967.08        956.54        23.50 o
   2   9   3        102.40        124.17         8.05 o
   3   9   3          0.00         -0.35         4.39 o
   4   9   3        157.99        137.00         4.08 o
   5   9   3         36.16         33.73         2.58 o
   6   9   3        300.61        289.29         8.44 o
   7   9   3         14.96         16.47         1.76 o
   8   9   3         71.15         70.71         2.99 o
  -9  10   3         54.39         66.00         3.33 o
  -8  10   3          8.26         10.67         1.99 o
  -7  10   3        174.68        166.59         6.62 o
  -6  10   3        292.48        289.82         5.44 o
  -5  10   3         30.53         36.81         2.19 o
  -4  10   3        215.07        184.47         8.30 o
  -3  10   3         37.79         49.78         6.04 o
  -2  10   3         18.94         18.07         3.15 o
  -1  10   3        641.06        578.67        10.37 o
   0  10   3       1307.78       1429.88        28.41 o
   1  10   3        500.92        385.84        13.50 o
   2  10   3        602.13        535.39        16.92 o
   3  10   3        286.93        243.10        12.29 o
   4  10   3        100.43         94.65         3.45 o
   5  10   3        164.15        142.93         4.74 o
   6  10   3        135.28        127.77         5.66 o
   7  10   3        150.54        148.97         4.55 o
   8  10   3          4.88          5.35         1.14 o
  -9  11   3         22.81         25.45         2.47 o
  -8  11   3         10.08          9.93         1.80 o
  -7  11   3         19.98         23.95         2.27 o
  -6  11   3         47.21         44.47         3.03 o
  -5  11   3        127.20        130.66         3.77 o
  -4  11   3        450.71        401.29        12.50 o
  -3  11   3          0.33          2.14         1.49 o
  -2  11   3        967.36        935.62        30.26 o
  -1  11   3        172.21        191.73         6.24 o
   0  11   3        184.75        181.24         6.96 o
   1  11   3         16.20         13.72         2.99 o
   2  11   3        416.57        423.98        15.49 o
   3  11   3        185.54        185.13         4.29 o
   4  11   3         51.72         57.05         3.00 o
   5  11   3          3.92          1.27         0.95 o
   6  11   3        272.45        267.12         7.11 o
   7  11   3          6.91          6.19         1.16 o
   8  11   3         17.38         18.87         2.38 o
  -9  12   3         10.49         13.94         1.43 o
  -8  12   3          4.07          3.94         1.37 o
  -7  12   3        174.69        179.88         4.56 o
  -6  12   3        440.52        440.65         7.45 o
  -5  12   3        432.35        416.38         6.32 o
  -4  12   3          3.39          2.86         0.94 o
  -3  12   3         28.35         27.17         3.35 o
  -2  12   3          4.02          5.57         2.38 o
  -1  12   3        237.13        229.64         7.04 o
   0  12   3        118.18        153.88        13.47 o
   1  12   3        221.16        194.76        10.29 o
   2  12   3         36.21         38.22         4.98 o
   3  12   3        116.84        113.05         3.44 o
   4  12   3         41.18         36.46         2.49 o
   5  12   3        107.58        106.06         4.59 o
   6  12   3         14.11         12.93         1.71 o
   7  12   3         79.23         84.30         3.66 o
  -9  13   3         32.05         39.87         3.34 o
  -8  13   3         25.84         30.08         4.84 o
  -7  13   3         70.23         66.08         2.76 o
  -6  13   3       1217.42       1248.31        22.79 o
  -5  13   3       1528.44       1489.50        24.69 o
  -4  13   3        432.40        448.30         8.28 o
  -3  13   3         24.83         20.00         2.13 o
  -2  13   3          6.38          2.90         3.77 o
  -1  13   3        632.57        719.83        37.21 o
   0  13   3        913.83        886.13        21.43 o
   1  13   3         39.49         38.95         5.16 o
   2  13   3        292.04        329.60         5.62 o
   3  13   3          2.46          4.94         0.99 o
   4  13   3        108.43        109.18         4.35 o
   5  13   3         12.48          9.38         1.46 o
   6  13   3         99.13        111.83         4.93 o
   7  13   3         10.66         10.04         1.75 o
  -9  14   3          1.28          0.98         0.98 o
  -8  14   3          8.13          9.96         1.86 o
  -7  14   3         72.25         79.20         3.12 o
  -6  14   3         16.20         20.54         2.21 o
  -5  14   3        504.47        487.07        12.58 o
  -4  14   3         18.80         14.44         1.63 o
  -3  14   3        248.94        257.84         5.47 o
  -2  14   3        325.59        391.82         7.96 o
  -1  14   3       1115.60       1137.93        99.44 o
   0  14   3         11.78         17.10         6.92 o
   1  14   3        917.36        899.91        12.35 o
   2  14   3        133.63        131.89         3.44 o
   3  14   3        127.70        119.61         3.61 o
   4  14   3         42.40         34.86         2.70 o
   5  14   3         64.03         56.28         3.26 o
   6  14   3         25.96         21.00         2.80 o
   7  14   3         32.73         33.06         2.67 o
  -8  15   3         79.74         92.22         3.55 o
  -7  15   3         52.04         58.85         2.98 o
  -6  15   3          0.24         -0.69         1.09 o
  -5  15   3        146.20        128.86         4.41 o
  -4  15   3          1.31          1.53         1.83 o
  -3  15   3         32.07         31.60         2.05 o
  -2  15   3        244.90        270.66         5.73 o
  -1  15   3        332.45        349.76         6.63 o
   0  15   3       1166.88       1101.48        11.84 o
   1  15   3        613.20        565.91        10.02 o
   2  15   3        887.96        882.45        11.55 o
   3  15   3        203.87        206.11         5.61 o
   4  15   3        168.70        165.21         5.57 o
   5  15   3          1.95          3.52         1.51 o
   6  15   3        119.23        124.66         5.89 o
   7  15   3          4.35          5.71         1.25 o
  -8  16   3         50.20         59.15         2.56 o
  -7  16   3        120.14        132.90         4.08 o
  -6  16   3         12.29          8.83         1.43 o
  -5  16   3          9.32         11.56         1.84 o
  -4  16   3         73.76         68.25         3.66 o
  -3  16   3        333.99        326.67         6.96 o
  -2  16   3         36.67         45.93         2.32 o
  -1  16   3         99.34         96.61         3.45 o
   0  16   3         41.66         36.28         2.58 o
   1  16   3         42.92         49.10         2.76 o
   2  16   3        276.60        284.24         7.03 o
   3  16   3         86.79         77.21         3.43 o
   4  16   3         22.05         19.78         2.97 o
   5  16   3        123.44        124.16         5.09 o
   6  16   3         29.71         32.11         2.98 o
   7  16   3         44.96         43.12         3.32 o
  -8  17   3         63.91         72.27         3.74 o
  -7  17   3         23.43         28.43         1.85 o
  -6  17   3        144.33        139.70         5.39 o
  -5  17   3         24.97         27.13         2.40 o
  -4  17   3         28.35         24.89         2.36 o
  -3  17   3         18.75         19.61         2.11 o
  -2  17   3         47.83         47.66         3.36 o
  -1  17   3         37.59         29.63         2.23 o
   0  17   3        113.90         95.16         4.05 o
   1  17   3          1.63          1.86         1.44 o
   2  17   3         44.05         41.43         2.27 o
   3  17   3          2.76          2.98         1.35 o
   4  17   3        305.17        303.40         8.25 o
   5  17   3         16.68         15.71         2.07 o
   6  17   3         29.12         33.07         1.89 o
  -7  18   3         63.80         71.94         3.64 o
  -6  18   3          7.92          6.42         1.49 o
  -5  18   3        265.19        259.87         7.62 o
  -4  18   3          7.57          6.14         1.43 o
  -3  18   3        218.87        204.48         6.27 o
  -2  18   3          2.16          1.56         1.16 o
  -1  18   3         19.41         20.27         2.96 o
   0  18   3        146.97        137.99         5.97 o
   1  18   3         69.66         51.69         2.84 o
   2  18   3          0.23          2.31         0.97 o
   3  18   3         82.66         85.55         3.82 o
   4  18   3         16.86         18.30         1.91 o
   5  18   3        276.43        294.88         5.29 o
   6  18   3          7.02         10.67         1.17 o
  -7  19   3          0.23          0.96         0.87 o
  -6  19   3         42.36         41.48         2.70 o
  -5  19   3          1.28          0.80         1.16 o
  -4  19   3        235.19        216.58         6.47 o
  -3  19   3         37.99         37.71         3.22 o
  -2  19   3        493.67        465.23        10.76 o
  -1  19   3         63.96         52.05         3.24 o
   0  19   3        264.46        226.27         7.55 o
   1  19   3        387.85        352.35        11.59 o
   2  19   3         31.98         32.38         2.46 o
   3  19   3          4.49          5.20         1.26 o
   4  19   3        191.19        195.65         5.18 o
   5  19   3         14.52         15.69         1.40 o
  -7  20   3         66.67         62.51         3.95 o
  -6  20   3         43.21         42.15         3.02 o
  -5  20   3        163.34        168.44         6.78 o
  -4  20   3          6.04          5.66         1.32 o
  -3  20   3        416.31        408.62         9.38 o
  -2  20   3         79.35         75.83         4.38 o
  -1  20   3         23.53         23.22         2.21 o
   0  20   3         27.19         31.81         3.68 o
   1  20   3         91.74         90.00         5.80 o
   2  20   3        162.79        162.40         9.31 o
   3  20   3         34.78         38.32         2.23 o
   4  20   3          4.54          7.32         1.18 o
   5  20   3         52.20         59.42         2.19 o
  -6  21   3         97.63        105.34         3.34 o
  -5  21   3          0.12         -0.51         0.95 o
  -4  21   3        159.21        154.42         5.69 o
  -3  21   3          1.60          2.01         1.40 o
  -2  21   3        220.54        203.07         6.12 o
  -1  21   3          0.16         -1.67         1.67 o
   0  21   3         12.40         11.21         1.61 o
   1  21   3         25.78         23.79         3.23 o
   2  21   3         37.59         39.07         2.91 o
   3  21   3         18.72         19.86         1.68 o
   4  21   3         65.05         62.41         2.44 o
  -6  22   3          3.43          4.95         1.35 o
  -5  22   3          0.20          1.08         0.87 o
  -4  22   3         21.11         21.88         1.98 o
  -3  22   3         79.82         79.07         3.49 o
  -2  22   3         14.96         16.21         2.14 o
  -1  22   3        325.88        320.78         9.19 o
   0  22   3          0.24         -0.91         1.25 o
   1  22   3        200.66        220.13         6.52 o
   2  22   3         11.52         10.61         1.78 o
   3  22   3        106.65        118.72         4.08 o
   4  22   3          8.63          9.53         1.14 o
  -5  23   3         21.97         20.60         1.43 o
  -4  23   3         36.16         39.52         2.29 o
  -3  23   3         21.66         20.09         1.91 o
  -2  23   3        175.19        173.65         6.02 o
  -1  23   3          0.84          1.25         1.04 o
   0  23   3        135.21        140.09         4.27 o
   1  23   3          6.51          3.20         1.01 o
   2  23   3          0.64          0.58         0.79 o
   3  23   3         21.69         18.24         2.02 o
  -4  24   3          0.09         -0.89         0.89 o
  -3  24   3         21.36         23.51         2.27 o
  -2  24   3         25.21         20.96         1.86 o
  -1  24   3        213.81        227.27         8.23 o
   0  24   3          0.01          0.02         0.73 o
   1  24   3        118.75        130.68         4.24 o
   2  24   3         31.46         32.10         2.53 o
   3  24   3         11.15          9.40         1.76 o
  -3  25   3         23.01         20.96         1.83 o
  -2  25   3         82.67         79.40         3.73 o
  -1  25   3          9.70         10.59         1.58 o
   0  25   3         73.89         85.30         3.93 o
   1  25   3          3.40          2.18         1.05 o
  -1  26   3         68.37         70.94         2.95 o
   0  26   3         14.47         13.34         1.34 o
 -10   0   4         13.45          9.72         1.90 o
  -8   0   4        249.42        214.73         8.91 o
  -6   0   4        850.91        811.49        45.02 o
  -4   0   4       2351.28       2588.53        88.20 o
  -2   0   4       4185.99       4096.64        39.76 o
   0   0   4       3181.35       3119.51        42.95 o
   2   0   4          3.92         14.63         2.70 o
   4   0   4          2.89          2.44         1.44 o
   6   0   4        404.23        413.62        18.45 o
   8   0   4         23.78         22.19         3.39 o
 -10   1   4          0.02          0.28         0.63 o
  -9   1   4          8.49         10.58         1.77 o
  -8   1   4        155.40        127.21         7.36 o
  -7   1   4        174.28        186.79         7.74 o
  -6   1   4         28.37         36.88         2.96 o
  -5   1   4        850.12        810.61        41.64 o
  -4   1   4          5.10          5.02         1.06 o
  -3   1   4        182.40        260.09         6.02 o
  -2   1   4       1613.87       1744.32        18.34 o
  -1   1   4         44.64         26.11         2.88 o
   0   1   4         91.48        113.44         5.90 o
   1   1   4       2716.86       2787.64        68.53 o
   2   1   4       1242.05       1403.34        29.67 o
   3   1   4         32.04         34.39         4.31 o
   4   1   4         36.82         57.14         2.85 o
   5   1   4        720.60        668.65        11.66 o
   6   1   4         11.48         18.42         6.90 o
   7   1   4        443.53        447.80        12.39 o
   8   1   4          0.00         -0.67         2.20 o
 -10   2   4          1.47          2.10         0.65 o
  -9   2   4         58.11         54.67         3.41 o
  -8   2   4        112.64        109.40         7.98 o
  -7   2   4          7.29          3.34         1.22 o
  -6   2   4       1073.20       1030.73        31.47 o
  -5   2   4        563.94        587.11        27.46 o
  -4   2   4          7.54          2.80         1.07 o
  -3   2   4        265.35        287.64         5.96 o
  -2   2   4        778.31        712.73        11.24 o
  -1   2   4        446.57        466.68        16.88 o
   0   2   4       4955.76       4804.34        79.24 o
   1   2   4        980.96       1146.43        15.77 o
   2   2   4       1575.02       1598.43        22.63 o
   3   2   4         72.68         92.12         5.94 o
   4   2   4        438.17        481.56         8.18 o
   5   2   4        388.20        376.30         8.64 o
   6   2   4        186.06        191.76         8.88 o
   7   2   4         24.21         28.04         3.43 o
   8   2   4        121.48        117.14         3.94 o
 -10   3   4         19.55         18.49         2.11 o
  -9   3   4         53.33         49.68         3.27 o
  -8   3   4          5.85          7.48         2.03 o
  -7   3   4        180.63        183.64         6.32 o
  -6   3   4         84.29         82.48         4.05 o
  -5   3   4        814.29        782.19        28.52 o
  -4   3   4         42.31         51.07         2.80 o
  -3   3   4        751.81        689.09        10.28 o
  -2   3   4       2317.22       2664.26        30.61 o
  -1   3   4          6.92          0.62         1.40 o
   0   3   4        157.48        166.12         7.24 o
   1   3   4       3179.05       3252.11        27.76 o
   2   3   4        191.29        223.40         7.71 o
   3   3   4       2016.58       2042.62        31.98 o
   4   3   4          2.54          4.21         1.17 o
   5   3   4        129.29        121.53         4.93 o
   6   3   4         86.65         91.38         6.03 o
   7   3   4         65.09         69.26         4.98 o
   8   3   4          9.08          9.97         1.65 o
 -10   4   4         62.52         62.21         2.73 o
  -9   4   4         21.99         20.12         2.17 o
  -8   4   4        183.17        170.70         8.20 o
  -7   4   4        118.31        111.33         5.44 o
  -6   4   4        502.53        508.70         9.30 o
  -5   4   4          8.80         10.60         1.94 o
  -4   4   4       2261.85       2312.40        32.10 o
  -3   4   4        412.12        459.64         7.73 o
  -2   4   4       1391.61       1341.37        16.41 o
  -1   4   4         13.77         24.84         3.10 o
   0   4   4          0.71         10.21         2.22 o
   1   4   4       1213.56       1355.38        17.90 o
   2   4   4       1449.90       1508.76        25.59 o
   3   4   4        183.41        183.68         9.87 o
   4   4   4        319.95        321.23         6.20 o
   5   4   4        125.90        108.40         4.15 o
   6   4   4         20.67         23.53         2.57 o
   7   4   4          0.12         -1.03         1.48 o
   8   4   4         27.15         33.76         2.12 o
 -10   5   4         10.79         15.66         1.51 o
  -9   5   4         54.99         61.70         3.47 o
  -8   5   4         23.26         21.35         3.13 o
  -7   5   4        125.26        108.68         5.39 o
  -6   5   4       1122.43       1044.00        22.24 o
  -5   5   4        566.70        557.28        19.46 o
  -4   5   4         62.55         80.18         3.73 o
  -3   5   4       2107.29       2221.78        59.97 o
  -2   5   4         41.85         49.06         2.88 o
  -1   5   4       3533.98       3689.23        40.93 o
   0   5   4        744.95        797.15        16.22 o
   1   5   4       2976.42       3012.16        46.46 o
   2   5   4         45.61         56.95         4.15 o
   3   5   4        609.42        563.38        17.59 o
   4   5   4        215.54        224.45         5.69 o
   5   5   4         20.26         24.27         2.67 o
   6   5   4          5.07          7.27         1.71 o
   7   5   4         17.12         17.87         2.70 o
   8   5   4         37.47         34.06         2.05 o
 -10   6   4        113.83        131.37         3.79 o
  -9   6   4          0.69          2.26         1.23 o
  -8   6   4         69.79         64.69         5.14 o
  -7   6   4        119.35        100.13         6.45 o
  -6   6   4         18.71         17.39         1.67 o
  -5   6   4         59.69         65.86         3.84 o
  -4   6   4        261.53        229.71         7.35 o
  -3   6   4        118.93        158.08         6.87 o
  -2   6   4        758.90        735.79        16.30 o
  -1   6   4       1471.75       1701.50        19.59 o
   0   6   4       2098.18       2045.82        26.59 o
   1   6   4        155.72        178.47         6.85 o
   2   6   4        442.52        448.81        13.52 o
   3   6   4          2.46          4.73         2.33 o
   4   6   4        276.15        271.51         5.31 o
   5   6   4         28.78         28.78         2.52 o
   6   6   4         35.08         35.37         2.34 o
   7   6   4         28.73         32.86         3.38 o
   8   6   4         29.96         33.33         1.93 o
 -10   7   4          1.23          2.35         2.47 o
  -9   7   4         95.16        103.61         4.58 o
  -8   7   4        207.46        194.98        11.16 o
  -7   7   4         18.71         18.86         3.17 o
  -6   7   4         17.43         14.89         1.60 o
  -5   7   4        553.55        521.62        12.73 o
  -4   7   4        149.31        168.85         5.49 o
  -3   7   4       1382.53       1342.74        24.16 o
  -2   7   4          0.55          1.97         1.30 o
  -1   7   4        142.28        123.42         5.51 o
   0   7   4       2302.22       2406.68        47.19 o
   1   7   4        620.92        686.05        25.25 o
   2   7   4        413.61        403.52        14.50 o
   3   7   4         86.77         80.04         7.07 o
   4   7   4         25.32         30.51         2.01 o
   5   7   4        303.48        286.41         7.85 o
   6   7   4         49.87         47.01         2.67 o
   7   7   4        244.34        252.23         5.72 o
   8   7   4         35.74         35.42         2.38 o
 -10   8   4         40.65         46.69         2.51 o
  -9   8   4          0.04          0.30         1.53 o
  -8   8   4         20.92         22.92         2.64 o
  -7   8   4         54.99         53.19         3.80 o
  -6   8   4         95.08         91.72         3.93 o
  -5   8   4        130.16        131.19         4.44 o
  -4   8   4        293.06        240.19         9.30 o
  -3   8   4         25.59         33.19         4.27 o
  -2   8   4        251.04        211.21        11.71 o
  -1   8   4        442.37        531.39        17.59 o
   0   8   4          5.94          8.44         3.00 o
   1   8   4         21.86         21.32         2.35 o
   2   8   4        602.18        553.07        17.42 o
   3   8   4        482.85        520.54        10.12 o
   4   8   4         94.05         84.71         3.29 o
   5   8   4          3.61          2.57         1.24 o
   6   8   4        382.05        393.76         7.31 o
   7   8   4          2.11          2.50         0.92 o
   8   8   4         59.73         57.67         3.77 o
  -9   9   4         32.94         39.54         2.75 o
  -8   9   4         13.45         13.65         2.04 o
  -7   9   4        229.90        217.89        12.44 o
  -6   9   4         10.31         12.33         1.72 o
  -5   9   4          0.71          3.43         1.26 o
  -4   9   4        942.42        933.45        22.79 o
  -3   9   4        529.32        483.53        21.53 o
  -2   9   4         47.11         64.01         3.56 o
  -1   9   4       3272.73       3240.45        58.00 o
   0   9   4        143.13        160.86         6.74 o
   1   9   4       1708.24       1615.92        28.99 o
   2   9   4        161.35        142.40         9.18 o
   3   9   4          2.82          3.22         1.03 o
   4   9   4          1.29          3.54         1.17 o
   5   9   4          4.25         10.92         1.73 o
   6   9   4          0.08          1.48         1.06 o
   7   9   4         94.55         97.13         3.36 o
  -9  10   4          0.23          0.89         1.21 o
  -8  10   4        350.10        368.97         9.95 o
  -7  10   4        113.10        103.83         5.29 o
  -6  10   4       1002.09       1041.31        26.26 o
  -5  10   4          7.81          7.46         1.14 o
  -4  10   4        209.64        175.05        10.30 o
  -3  10   4         73.88         68.71         6.20 o
  -2  10   4         97.92        106.66         7.28 o
  -1  10   4        586.40        657.53        19.12 o
   0  10   4       1155.32       1267.30        56.92 o
   1  10   4        835.16        793.99        20.88 o
   2  10   4        430.90        387.77        15.42 o
   3  10   4        485.02        480.67         7.82 o
   4  10   4         41.70         36.64         2.84 o
   5  10   4         26.32         27.19         2.16 o
   6  10   4         47.12         53.69         3.00 o
   7  10   4          7.58          9.29         1.14 o
  -9  11   4         49.26         51.22         2.72 o
  -8  11   4          8.19         10.62         1.53 o
  -7  11   4        263.99        249.17         7.96 o
  -6  11   4         77.03         71.73         3.36 o
  -5  11   4       1215.20       1254.16        15.74 o
  -4  11   4          6.68          7.22         1.59 o
  -3  11   4        306.54        269.35        12.37 o
  -2  11   4        282.96        311.01        12.93 o
  -1  11   4       1634.78       1550.14        33.48 o
   0  11   4        387.74        413.50        22.18 o
   1  11   4        277.63        257.13        12.26 o
   2  11   4         13.39          9.69         1.18 o
   3  11   4         66.97         67.80         2.74 o
   4  11   4         17.78         13.26         1.83 o
   5  11   4          1.18          1.99         1.07 o
   6  11   4         79.42         82.63         3.52 o
   7  11   4          0.88          3.32         0.91 o
  -9  12   4         18.15         18.26         1.57 o
  -8  12   4        306.40        329.39         7.68 o
  -7  12   4         26.39         22.40         2.57 o
  -6  12   4        337.66        328.38         7.83 o
  -5  12   4         98.72        105.26         3.94 o
  -4  12   4        251.45        265.91         5.59 o
  -3  12   4        524.31        532.67         9.94 o
  -2  12   4         37.40         36.51         4.87 o
  -1  12   4         52.27         64.95         4.71 o
   0  12   4        363.44        306.46        13.20 o
   1  12   4       1211.33       1223.41        12.99 o
   2  12   4        520.91        510.96         7.19 o
   3  12   4         45.47         41.99         2.05 o
   4  12   4         65.34         59.68         3.10 o
   5  12   4         68.91         62.39         3.06 o
   6  12   4         26.16         22.57         2.25 o
   7  12   4         26.72         24.12         2.15 o
  -9  13   4         10.34         10.67         1.48 o
  -8  13   4          2.25          3.97         1.10 o
  -7  13   4        162.64        159.43         7.27 o
  -6  13   4          0.20         -1.17         1.17 o
  -5  13   4         36.72         33.77         2.15 o
  -4  13   4         44.43         42.56         2.16 o
  -3  13   4        178.81        185.60         4.42 o
  -2  13   4        335.07        353.15         8.80 o
  -1  13   4        428.02        388.68         9.04 o
   0  13   4         55.48         65.89         4.44 o
   1  13   4        838.83        839.09        14.80 o
   2  13   4         26.47         23.94         1.70 o
   3  13   4        246.25        248.58         5.78 o
   4  13   4         33.75         29.00         2.23 o
   5  13   4          2.50          3.14         1.15 o
   6  13   4         53.72         54.52         3.13 o
   7  13   4         33.65         36.05         2.29 o
  -8  14   4         15.13         16.13         1.45 o
  -7  14   4        112.23        117.97         4.97 o
  -6  14   4          3.28          2.40         1.28 o
  -5  14   4          7.41          6.71         1.16 o
  -4  14   4        163.92        161.22         3.98 o
  -3  14   4        165.91        186.97         4.74 o
  -2  14   4        770.03        774.83        10.33 o
  -1  14   4        104.52        109.03         4.03 o
   0  14   4        126.64        122.96         4.24 o
   1  14   4        317.22        301.50         6.04 o
   2  14   4         62.72         60.86         2.60 o
   3  14   4        108.62        102.04         3.61 o
   4  14   4         51.99         51.14         3.13 o
   5  14   4          0.70          1.08         0.92 o
   6  14   4         49.23         55.28         2.92 o
   7  14   4         17.76         15.56         2.02 o
  -8  15   4          2.31          1.03         0.86 o
  -7  15   4         39.86         44.19         2.48 o
  -6  15   4         23.88         24.84         1.91 o
  -5  15   4        463.14        444.55        14.65 o
  -4  15   4        110.80        110.43         4.69 o
  -3  15   4        105.95        113.58         3.77 o
  -2  15   4         23.21         23.42         1.81 o
  -1  15   4         46.23         39.52         2.59 o
   0  15   4         83.54         93.25         3.61 o
   1  15   4        331.61        325.11         6.97 o
   2  15   4        277.09        299.19         7.80 o
   3  15   4        109.31        100.54         3.91 o
   4  15   4         48.11         50.27         3.00 o
   5  15   4        411.36        388.20        10.35 o
   6  15   4          9.93          9.64         1.71 o
  -8  16   4          1.65          1.70         0.70 o
  -7  16   4          0.57         -1.28         2.02 o
  -6  16   4         99.59         98.67         3.87 o
  -5  16   4          0.49          1.38         1.12 o
  -4  16   4        302.29        277.30         9.34 o
  -3  16   4        189.67        163.28         6.30 o
  -2  16   4        851.37        818.22        19.29 o
  -1  16   4          0.86         -0.33         1.26 o
   0  16   4        515.70        481.09         8.19 o
   1  16   4         30.02         30.02         2.63 o
   2  16   4          0.39          0.93         1.03 o
   3  16   4         96.04         79.47         3.38 o
   4  16   4        183.36        179.11         5.92 o
   5  16   4          1.29          4.03         1.13 o
   6  16   4         30.76         32.46         1.95 o
  -8  17   4          2.30          1.89         1.14 o
  -7  17   4        111.76        111.74         5.23 o
  -6  17   4         17.85         21.28         2.73 o
  -5  17   4        153.07        143.65         5.01 o
  -4  17   4         42.14         37.86         3.21 o
  -3  17   4        151.14        136.93         4.57 o
  -2  17   4        161.24        146.72         4.33 o
  -1  17   4         63.90         66.09         3.28 o
   0  17   4         82.77         71.21         3.86 o
   1  17   4        430.20        433.43        15.17 o
   2  17   4        131.63        129.67         6.86 o
   3  17   4        206.71        187.62         5.41 o
   4  17   4          3.26          7.03         1.47 o
   5  17   4        116.95        130.38         4.18 o
   6  17   4          0.09         -0.51         0.70 o
  -7  18   4          3.54          4.97         1.27 o
  -6  18   4        134.95        142.53         5.94 o
  -5  18   4         11.50          9.11         1.81 o
  -4  18   4        248.45        224.46         7.31 o
  -3  18   4          0.51          1.24         1.20 o
  -2  18   4        255.33        248.55        12.70 o
  -1  18   4         13.83         14.64         1.89 o
   0  18   4          1.05          2.35         1.30 o
   1  18   4         20.70         22.22         2.11 o
   2  18   4        169.22        162.79         6.27 o
   3  18   4          1.61          1.25         1.31 o
   4  18   4        102.08        116.00         3.39 o
   5  18   4          3.17          3.96         1.13 o
  -7  19   4         15.59         16.92         1.40 o
  -6  19   4         17.49         17.13         1.75 o
  -5  19   4         95.81         98.78         4.40 o
  -4  19   4         80.16         73.11         3.61 o
  -3  19   4        164.21        163.51         5.45 o
  -2  19   4         32.79         26.19         2.74 o
  -1  19   4          4.76          5.83         1.50 o
   0  19   4         11.94          7.94         1.52 o
   1  19   4        102.71         92.20         4.74 o
   2  19   4         31.36         30.26         2.71 o
   3  19   4        364.79        390.00        21.18 o
   4  19   4         14.04         16.53         1.79 o
   5  19   4         56.02         59.93         3.29 o
  -6  20   4         37.31         35.88         2.26 o
  -5  20   4          0.62          0.66         0.84 o
  -4  20   4         35.92         40.18         2.60 o
  -3  20   4         40.09         35.22         2.51 o
  -2  20   4        105.43        106.76         4.38 o
  -1  20   4         11.85         11.12         1.64 o
   0  20   4         77.09         68.71         4.07 o
   1  20   4          7.11          8.05         1.60 o
   2  20   4        141.86        135.32         6.45 o
   3  20   4         28.72         30.69         3.14 o
   4  20   4        194.67        213.03         6.48 o
  -6  21   4          8.49         11.68         1.41 o
  -5  21   4         14.94         13.58         1.50 o
  -4  21   4          0.14          0.99         0.96 o
  -3  21   4        197.43        200.11         5.43 o
  -2  21   4         33.70         36.24         2.51 o
  -1  21   4        176.74        176.22         5.32 o
   0  21   4          0.40          1.36         0.89 o
   1  21   4        123.31        121.37         6.11 o
   2  21   4         10.72          8.27         1.76 o
   3  21   4         29.86         31.87         2.84 o
   4  21   4          0.55          0.88         1.39 o
  -5  22   4          1.93          0.00         0.74 o
  -4  22   4         91.24         90.20         3.06 o
  -3  22   4         21.72         18.12         1.66 o
  -2  22   4        232.54        233.08         5.77 o
  -1  22   4          0.20         -0.60         0.99 o
   0  22   4          4.34          4.68         1.29 o
   1  22   4         23.59         25.75         2.29 o
   2  22   4         12.25         13.53         1.65 o
   3  22   4          5.16          8.32         1.51 o
  -4  23   4          1.47          1.56         1.22 o
  -3  23   4        139.74        135.76         4.40 o
  -2  23   4          8.94          6.99         1.20 o
  -1  23   4        124.40        134.63         3.90 o
   0  23   4          0.62          0.52         0.83 o
   1  23   4          6.65          8.54         1.12 o
   2  23   4         15.87         12.98         1.85 o
   3  23   4         18.91         20.01         1.67 o
  -4  24   4          3.04          2.56         2.02 o
  -3  24   4          5.19          5.28         1.13 o
  -2  24   4         26.96         25.54         1.85 o
  -1  24   4          1.79          2.01         0.94 o
   0  24   4         58.92         61.14         2.31 o
   1  24   4          6.97          7.88         0.91 o
   2  24   4         67.12         66.38         2.88 o
  -2  25   4          5.55          3.76         0.90 o
  -1  25   4         94.71         95.58         3.60 o
   0  25   4          0.05          0.21         0.76 o
  -9   0   5          0.76          1.27         1.05 o
  -7   0   5          6.25          2.75         2.44 o
  -5   0   5       1662.13       1675.14       120.61 o
  -3   0   5        252.92        232.02         9.46 o
  -1   0   5          1.64          5.76         2.92 o
   1   0   5       2232.95       2256.72       126.21 o
   3   0   5        598.32        644.59        16.99 o
   5   0   5        237.58        224.73         9.66 o
   7   0   5         58.44         57.99         5.78 o
 -10   1   5         11.98         15.08         1.35 o
  -9   1   5         36.98         37.92         2.14 o
  -8   1   5        143.68        143.60         5.85 o
  -7   1   5        185.95        171.28         6.59 o
  -6   1   5       1785.08       1714.84        30.84 o
  -5   1   5        105.59        106.83         5.75 o
  -4   1   5        644.75        618.71        11.57 o
  -3   1   5        367.27        414.50         8.92 o
  -2   1   5        203.54        258.40         9.69 o
  -1   1   5        292.92        333.43        11.09 o
   0   1   5        557.65        731.42        17.59 o
   1   1   5        360.88        390.38        10.67 o
   2   1   5        108.12         99.33         5.60 o
   3   1   5        187.49        192.07         5.78 o
   4   1   5        294.69        315.17         7.42 o
   5   1   5          2.77          2.11         1.32 o
   6   1   5        231.33        239.88         7.37 o
   7   1   5         15.87         16.66         2.42 o
 -10   2   5          2.30          3.50         1.58 o
  -9   2   5         12.67         17.46         1.75 o
  -8   2   5          0.03         -1.28         1.28 o
  -7   2   5         87.79         83.66         4.70 o
  -6   2   5          7.26          9.80         2.27 o
  -5   2   5         52.81         48.57         4.30 o
  -4   2   5          3.94          5.20         1.76 o
  -3   2   5        284.58        302.96         7.63 o
  -2   2   5        150.82        155.12         7.58 o
  -1   2   5       3019.73       2854.27        53.73 o
   0   2   5         19.20         18.13         3.06 o
   1   2   5       1101.88        999.87        18.35 o
   2   2   5        151.49        171.63         7.41 o
   3   2   5         41.28         59.15         3.74 o
   4   2   5        126.95        129.77         4.32 o
   5   2   5        197.08        203.15         6.38 o
   6   2   5         60.33         55.22         3.66 o
   7   2   5         99.86        117.07         6.55 o
 -10   3   5          3.69          6.68         1.84 o
  -9   3   5          9.60         12.32         1.54 o
  -8   3   5         14.62         18.02         2.88 o
  -7   3   5         13.23          8.90         1.79 o
  -6   3   5        345.91        323.19         9.99 o
  -5   3   5         63.30         62.90         4.90 o
  -4   3   5        152.81        131.81         4.83 o
  -3   3   5         56.96         70.90         3.68 o
  -2   3   5       2549.58       2392.87        29.76 o
  -1   3   5         18.05         20.45         5.19 o
   0   3   5       2134.13       2058.96        29.03 o
   1   3   5        196.68        244.05         8.85 o
   2   3   5        147.46        146.72         7.01 o
   3   3   5        742.25        789.39        11.66 o
   4   3   5        146.66        129.26         4.35 o
   5   3   5          8.21          9.18         1.63 o
   6   3   5         68.93         69.89         4.08 o
   7   3   5         10.60         13.55         3.96 o
 -10   4   5          3.21          4.03         1.16 o
  -9   4   5        137.20        138.38         5.21 o
  -8   4   5        128.74        119.23         4.99 o
  -7   4   5        278.05        248.92         9.94 o
  -6   4   5          3.46          0.67         1.22 o
  -5   4   5        362.96        347.67         9.73 o
  -4   4   5         33.93         44.99         2.87 o
  -3   4   5          3.10          1.35         2.84 o
  -2   4   5         67.08         75.28         6.65 o
  -1   4   5        737.01        663.27        16.10 o
   0   4   5          1.33          8.35         5.13 o
   1   4   5        546.16        529.76        12.67 o
   2   4   5          8.58         13.40         3.23 o
   3   4   5        375.93        380.35         9.46 o
   4   4   5        191.91        177.33         5.07 o
   5   4   5        452.70        453.73         8.33 o
   6   4   5          5.78          8.19         1.75 o
   7   4   5         49.81         55.53         3.81 o
 -10   5   5         16.19         15.44         1.66 o
  -9   5   5         47.65         47.30         2.64 o
  -8   5   5        122.76        122.34         5.59 o
  -7   5   5         94.08         81.23         5.84 o
  -6   5   5         46.88         45.42         2.74 o
  -5   5   5        380.62        422.08        10.01 o
  -4   5   5          1.81          5.30         1.54 o
  -3   5   5        129.84        147.84         6.39 o
  -2   5   5       2527.39       2335.72        31.45 o
  -1   5   5       1201.91       1284.67        22.73 o
   0   5   5       1797.19       1770.06        27.62 o
   1   5   5         34.72         31.78         3.33 o
   2   5   5        175.24        195.82        10.32 o
   3   5   5         33.78         42.73         3.33 o
   4   5   5        274.67        282.04         7.00 o
   5   5   5         13.86         10.23         1.47 o
   6   5   5        174.74        177.96         6.25 o
   7   5   5          0.02          0.65         1.10 o
 -10   6   5          0.79          0.61         0.80 o
  -9   6   5         59.33         64.77         3.00 o
  -8   6   5         59.18         55.61         3.86 o
  -7   6   5        286.81        283.43         8.47 o
  -6   6   5        120.47        129.54         4.46 o
  -5   6   5         14.25         14.17         1.95 o
  -4   6   5        349.60        365.10        13.67 o
  -3   6   5        865.80        896.72        27.73 o
  -2   6   5         63.21         71.08         7.91 o
  -1   6   5        575.04        472.81        14.11 o
   0   6   5         15.68         16.34         3.21 o
   1   6   5        169.73        180.65         7.74 o
   2   6   5         65.48         70.00         5.34 o
   3   6   5        257.91        284.41         8.35 o
   4   6   5        368.46        341.34         9.73 o
   5   6   5         68.70         62.41         3.12 o
   6   6   5         45.18         44.07         2.68 o
   7   6   5         35.53         30.42         2.20 o
 -10   7   5         42.75         45.51         2.48 o
  -9   7   5         20.85         22.69         1.81 o
  -8   7   5         76.46         86.95         4.00 o
  -7   7   5         48.89         51.22         3.23 o
  -6   7   5        620.96        631.85        10.98 o
  -5   7   5         10.41         11.78         1.38 o
  -4   7   5       1117.06       1142.92        24.84 o
  -3   7   5        119.22        113.81         7.69 o
  -2   7   5        162.89        154.78         8.80 o
  -1   7   5         38.99         47.30         4.92 o
   0   7   5        388.97        382.81        13.28 o
   1   7   5        875.85        912.67        19.31 o
   2   7   5        925.62       1003.31        15.24 o
   3   7   5          0.08          0.23         2.01 o
   4   7   5        136.55        127.02         5.12 o
   5   7   5         52.05         52.17         3.25 o
   6   7   5          4.25          5.36         1.45 o
   7   7   5          9.29          6.76         1.18 o
  -9   8   5         29.09         31.48         3.01 o
  -8   8   5         19.33         19.46         2.03 o
  -7   8   5        267.03        246.34         6.17 o
  -6   8   5        105.46         97.21         4.44 o
  -5   8   5       2844.85       2761.64        18.11 o
  -4   8   5         40.28         51.57         5.63 o
  -3   8   5        579.58        494.52        16.19 o
  -2   8   5        634.83        650.51        18.29 o
  -1   8   5          2.94          3.16         1.76 o
   0   8   5        110.59        131.57         8.03 o
   1   8   5        104.85        105.22         7.23 o
   2   8   5        308.47        314.75         9.87 o
   3   8   5        499.76        458.36         8.71 o
   4   8   5          3.83          3.29         1.19 o
   5   8   5         13.97         13.88         1.75 o
   6   8   5          6.96          7.88         1.46 o
   7   8   5         16.82         14.86         1.39 o
  -9   9   5         57.21         62.53         3.18 o
  -8   9   5        154.58        167.38         4.94 o
  -7   9   5         13.58         11.70         1.56 o
  -6   9   5        132.31        134.23         5.25 o
  -5   9   5        476.30        453.78         7.45 o
  -4   9   5        501.48        472.51         7.94 o
  -3   9   5         33.63         36.29         4.52 o
  -2   9   5         10.96          6.11         2.45 o
  -1   9   5        478.21        508.25        25.32 o
   0   9   5       1111.69       1133.00        29.73 o
   1   9   5        245.39        227.39        12.86 o
   2   9   5        397.32        348.06         8.16 o
   3   9   5          4.73          6.40         1.49 o
   4   9   5        159.95        146.82         6.39 o
   5   9   5        154.49        146.72         6.02 o
   6   9   5         30.05         36.34         2.23 o
   7   9   5          0.60          0.52         1.48 o
  -9  10   5         40.01         42.25         2.53 o
  -8  10   5        107.88        112.68         4.73 o
  -7  10   5        203.48        204.75         5.49 o
  -6  10   5        739.64        715.88        11.84 o
  -5  10   5         50.88         53.35         2.90 o
  -4  10   5         28.53         28.98         1.94 o
  -3  10   5        349.84        319.12        10.05 o
  -2  10   5       1153.41       1212.80        25.82 o
  -1  10   5        349.17        345.04        13.72 o
   0  10   5        404.94        425.82        12.45 o
   1  10   5        555.23        548.26         9.44 o
   2  10   5          0.23          2.34         2.50 o
   3  10   5        469.18        446.05         9.26 o
   4  10   5         23.36         15.03         2.23 o
   5  10   5         22.99         23.73         2.58 o
   6  10   5          4.07          2.62         1.18 o
   7  10   5        114.34         90.82         6.32 o
  -9  11   5         82.94         90.88         3.37 o
  -8  11   5         43.82         41.53         2.56 o
  -7  11   5         58.92         50.65         3.09 o
  -6  11   5          4.71          2.80         1.41 o
  -5  11   5       1082.82       1056.22        16.26 o
  -4  11   5         50.06         46.31         2.41 o
  -3  11   5         96.54        102.30         3.44 o
  -2  11   5        933.08        930.08        17.06 o
  -1  11   5        698.92        761.85        12.65 o
   0  11   5       2149.71       2114.30        45.21 o
   1  11   5        506.80        482.05         9.98 o
   2  11   5       1984.99       1859.69        16.78 o
   3  11   5          6.97          9.66         1.56 o
   4  11   5         17.56         15.87         2.34 o
   5  11   5         58.80         60.35         3.27 o
   6  11   5          8.74         12.25         1.61 o
   7  11   5          1.93          0.46         0.85 o
  -9  12   5         28.32         22.22         1.59 o
  -8  12   5         51.75         45.12         2.50 o
  -7  12   5        177.27        174.74         4.81 o
  -6  12   5         12.73         14.22         1.84 o
  -5  12   5         52.01         58.97         3.08 o
  -4  12   5         93.44         92.36         3.41 o
  -3  12   5        273.34        285.06         5.85 o
  -2  12   5        262.76        255.92         5.04 o
  -1  12   5       1306.71       1397.86        15.25 o
   0  12   5        705.17        710.97        11.68 o
   1  12   5        253.58        256.85         5.32 o
   2  12   5        825.36        791.67        19.97 o
   3  12   5         38.01         36.01         2.50 o
   4  12   5          6.18          4.08         1.29 o
   5  12   5         36.81         38.57         3.00 o
   6  12   5          4.62          5.31         1.24 o
  -9  13   5          5.63          6.27         1.53 o
  -8  13   5        151.93        159.19         4.27 o
  -7  13   5         20.48         22.09         2.06 o
  -6  13   5        233.30        227.69         7.87 o
  -5  13   5         26.88         29.40         2.25 o
  -4  13   5        165.05        170.21         5.75 o
  -3  13   5         47.50         49.68         2.81 o
  -2  13   5        540.63        546.33         6.93 o
  -1  13   5         68.26         74.98         3.16 o
   0  13   5        957.22        913.18        13.09 o
   1  13   5        802.69        788.37        12.71 o
   2  13   5        141.34        141.35         4.21 o
   3  13   5        176.72        172.25         8.86 o
   4  13   5         34.30         35.88         2.66 o
   5  13   5         30.84         33.44         3.21 o
   6  13   5         50.56         51.14         2.48 o
  -8  14   5          2.69          4.81         0.93 o
  -7  14   5        158.06        158.85         4.83 o
  -6  14   5         64.49         62.59         3.30 o
  -5  14   5        256.72        264.63         8.71 o
  -4  14   5         79.17         65.51         3.64 o
  -3  14   5        193.55        205.95         4.36 o
  -2  14   5          9.50          5.67         1.30 o
  -1  14   5        900.68        888.44        11.59 o
   0  14   5          9.49         10.07         1.43 o
   1  14   5        328.20        339.48         9.08 o
   2  14   5          3.92          4.72         1.11 o
   3  14   5         29.85         27.77         2.42 o
   4  14   5          2.58          3.30         1.36 o
   5  14   5         48.36         45.33         3.49 o
   6  14   5         32.47         27.56         2.53 o
  -8  15   5         21.20         19.99         1.57 o
  -7  15   5          0.03         -0.47         1.04 o
  -6  15   5        342.33        325.72         8.76 o
  -5  15   5         32.65         29.14         2.93 o
  -4  15   5        580.36        538.06        17.48 o
  -3  15   5          7.48          4.88         0.93 o
  -2  15   5        131.27        131.41         4.09 o
  -1  15   5         49.53         54.76         2.99 o
   0  15   5         26.41         29.93         2.59 o
   1  15   5         30.68         34.15         2.70 o
   2  15   5        149.25        148.52         4.75 o
   3  15   5         35.51         37.89         3.08 o
   4  15   5         66.49         61.28         3.07 o
   5  15   5          2.35          0.09         1.02 o
   6  15   5         49.28         57.09         3.79 o
  -8  16   5          3.53          4.30         1.01 o
  -7  16   5          3.23          3.06         1.06 o
  -6  16   5        172.55        180.75         7.69 o
  -5  16   5         50.73         43.38         3.25 o
  -4  16   5         46.63         54.25         2.61 o
  -3  16   5        346.84        342.23         7.71 o
  -2  16   5         12.21          9.06         1.26 o
  -1  16   5         23.00         21.74         1.99 o
   0  16   5          3.16          6.60         1.37 o
   1  16   5        136.43        128.25         4.98 o
   2  16   5          9.53          9.13         1.82 o
   3  16   5        212.72        209.17        10.75 o
   4  16   5         68.61         64.40         3.39 o
   5  16   5         62.30         63.39         6.38 o
  -7  17   5          4.91          3.12         0.83 o
  -6  17   5         10.43         12.85         1.47 o
  -5  17   5          0.02         -0.31         0.92 o
  -4  17   5        210.54        219.14         5.09 o
  -3  17   5         78.90         61.73         2.60 o
  -2  17   5        105.48        126.37         3.94 o
  -1  17   5          5.57          5.78         1.29 o
   0  17   5          0.34          1.68         1.05 o
   1  17   5          0.42          0.57         1.84 o
   2  17   5         40.10         42.17         2.77 o
   3  17   5         28.51         29.26         3.46 o
   4  17   5        193.13        196.73         5.31 o
   5  17   5          9.17         10.81         1.52 o
  -7  18   5          0.28          1.60         0.98 o
  -6  18   5         62.84         62.61         3.24 o
  -5  18   5        149.88        138.59         4.62 o
  -4  18   5         32.11         31.05         1.95 o
  -3  18   5         69.07         69.73         2.89 o
  -2  18   5          3.57          2.83         0.92 o
  -1  18   5         22.09         20.66         2.16 o
   0  18   5          0.31          0.71         1.09 o
   1  18   5        184.05        173.31         6.35 o
   2  18   5          7.23          6.74         1.23 o
   3  18   5        175.87        178.46         6.93 o
   4  18   5          0.02          0.85         0.82 o
   5  18   5         65.80         69.38         4.43 o
  -7  19   5          2.70          1.33         0.85 o
  -6  19   5          9.45         11.58         1.46 o
  -5  19   5          4.76          7.56         1.47 o
  -4  19   5        210.38        209.14         4.99 o
  -3  19   5          3.87          7.75         1.22 o
  -2  19   5        341.27        342.93         7.67 o
  -1  19   5         85.49         83.20         4.50 o
   0  19   5         29.26         33.76         2.86 o
   1  19   5          9.43          9.88         1.69 o
   2  19   5        104.89        102.21         5.45 o
   3  19   5          0.39          0.77         0.84 o
   4  19   5         39.06         43.17         4.15 o
  -6  20   5         12.95         15.65         1.63 o
  -5  20   5          0.12          0.47         0.98 o
  -4  20   5          1.40          1.34         0.81 o
  -3  20   5        349.75        347.06         7.80 o
  -2  20   5          0.01          0.50         1.03 o
  -1  20   5         98.10         96.94         3.94 o
   0  20   5         29.24         24.37         2.41 o
   1  20   5          8.24          6.18         2.69 o
   2  20   5          4.33          4.09         1.50 o
   3  20   5          4.51          4.57         1.33 o
   4  20   5          4.49          4.59         1.39 o
  -5  21   5         30.77         33.76         2.05 o
  -4  21   5          3.59          4.44         0.82 o
  -3  21   5         55.64         50.83         2.64 o
  -2  21   5         96.56         99.04         3.74 o
  -1  21   5          6.96          8.76         1.27 o
   0  21   5          6.36          7.34         1.36 o
   1  21   5         91.16         85.58         3.66 o
   2  21   5         44.53         48.46         5.48 o
   3  21   5          5.95          6.91         1.29 o
  -4  22   5          3.32          7.83         0.90 o
  -3  22   5         44.07         53.83         2.43 o
  -2  22   5         10.95          8.72         1.18 o
  -1  22   5         13.38         12.92         1.36 o
   0  22   5         12.27         12.05         1.27 o
   1  22   5         16.07         14.18         1.51 o
   2  22   5         11.40         15.43         1.44 o
  -3  23   5          0.88         -0.85         0.85 o
  -2  23   5          7.70          7.33         0.91 o
  -1  23   5          1.44          0.85         0.94 o
   0  23   5          8.83          8.65         1.03 o
   1  23   5          0.48          0.54         0.77 o
  -2  24   5          1.26          1.31         1.02 o
  -1  24   5         38.64         38.91         2.90 o
   0  24   5         23.79         21.95         2.46 o
 -10   0   6         14.96         19.50         2.62 o
  -8   0   6        200.80        213.17         8.57 o
  -6   0   6        476.05        439.56        15.42 o
  -4   0   6         83.46         77.74         6.44 o
  -2   0   6       1741.90       1749.19        40.29 o
   0   0   6       1964.90       1832.89        43.87 o
   2   0   6        399.58        415.21        13.33 o
   4   0   6          6.38          9.72         2.42 o
   6   0   6         10.03         11.28         3.06 o
 -10   1   6          1.67          1.56         0.86 o
  -9   1   6        188.67        201.26         5.79 o
  -8   1   6         29.41         27.50         2.40 o
  -7   1   6        325.99        303.89         7.60 o
  -6   1   6         33.26         30.89         2.25 o
  -5   1   6        763.08        767.64        13.68 o
  -4   1   6        153.43        151.42         7.13 o
  -3   1   6       1633.01       1520.90        26.52 o
  -2   1   6          1.19          1.27         1.63 o
  -1   1   6       2057.15       1945.12        30.63 o
   0   1   6        447.91        441.04        15.13 o
   1   1   6          3.94         -1.06         2.02 o
   2   1   6          7.94         10.00         2.44 o
   3   1   6         44.61         41.08         2.39 o
   4   1   6         38.79         39.96         2.62 o
   5   1   6        186.01        188.60         6.77 o
   6   1   6          4.63          6.15         1.41 o
   7   1   6         46.83         47.43         2.81 o
 -10   2   6         22.56         19.60         1.69 o
  -9   2   6          0.04          2.98         1.15 o
  -8   2   6        454.50        444.44        16.79 o
  -7   2   6        108.75        118.92         4.80 o
  -6   2   6         73.85         75.44         3.38 o
  -5   2   6         51.52         62.31         2.60 o
  -4   2   6         69.96         57.93         5.58 o
  -3   2   6        140.04        135.37         8.07 o
  -2   2   6        632.12        587.79        16.64 o
  -1   2   6          0.63          1.94         3.61 o
   0   2   6        230.59        200.57        10.28 o
   1   2   6         77.51         74.73         6.62 o
   2   2   6         61.48         60.71         3.29 o
   3   2   6        109.06        112.64         4.04 o
   4   2   6        198.11        202.66         5.69 o
   5   2   6          2.03          0.90         1.95 o
   6   2   6        125.41        126.59         4.75 o
   7   2   6          9.14          8.10         1.29 o
 -10   3   6          1.14          1.29         1.00 o
  -9   3   6         21.60         22.19         2.17 o
  -8   3   6        118.01        107.34         5.02 o
  -7   3   6         34.15         38.62         3.27 o
  -6   3   6         14.19         15.99         2.01 o
  -5   3   6         52.87         45.87         2.28 o
  -4   3   6         89.54        106.93         6.16 o
  -3   3   6        460.13        400.50        24.32 o
  -2   3   6         93.65         99.99         7.02 o
  -1   3   6        950.06        824.21        21.21 o
   0   3   6        942.45        938.17        22.16 o
   1   3   6        568.37        564.52        18.97 o
   2   3   6          0.10          4.10         1.28 o
   3   3   6         18.73         20.99         2.12 o
   4   3   6        163.07        164.39         5.46 o
   5   3   6         72.56         75.28         3.75 o
   6   3   6          2.77          3.06         1.11 o
   7   3   6         37.72         34.07         4.64 o
 -10   4   6         12.71         19.63         2.42 o
  -9   4   6          5.93          5.31         1.30 o
  -8   4   6         21.63         30.60         3.20 o
  -7   4   6         16.28         11.63         1.98 o
  -6   4   6        367.23        365.66         7.34 o
  -5   4   6        140.00        151.09         4.88 o
  -4   4   6         40.75         48.83         4.13 o
  -3   4   6        115.26        150.79         8.60 o
  -2   4   6        331.22        331.55        12.79 o
  -1   4   6        894.88        911.49        21.34 o
   0   4   6        232.99        210.16        12.90 o
   1   4   6          6.00          1.32         5.00 o
   2   4   6        206.24        216.77         6.30 o
   3   4   6        115.23         99.76         5.71 o
   4   4   6         21.00         16.10         1.94 o
   5   4   6          0.00          1.07         0.94 o
   6   4   6         58.40         64.28         3.35 o
   7   4   6          1.39          1.92         0.84 o
 -10   5   6         15.00         13.01         2.03 o
  -9   5   6         24.78         26.49         2.23 o
  -8   5   6         55.61         61.57         3.35 o
  -7   5   6        175.50        166.50         5.63 o
  -6   5   6        859.57        843.54        27.52 o
  -5   5   6        347.47        339.30         8.38 o
  -4   5   6        528.72        544.40         9.39 o
  -3   5   6        238.22        253.22        29.23 o
  -2   5   6        149.79        128.98         8.03 o
  -1   5   6       1231.21       1132.98        24.18 o
   0   5   6        536.09        530.57        13.77 o
   1   5   6        353.41        356.34         9.41 o
   2   5   6         11.26         13.49         1.75 o
   3   5   6         80.58         94.42         9.46 o
   4   5   6         69.61         67.79         3.31 o
   5   5   6         23.89         23.86         1.97 o
   6   5   6        116.54        121.04         4.40 o
   7   5   6          0.18          0.83         0.71 o
  -9   6   6          0.46          0.24         1.18 o
  -8   6   6        112.51        114.99         5.52 o
  -7   6   6         14.46         13.52         1.66 o
  -6   6   6        279.04        277.29         9.64 o
  -5   6   6        604.44        595.95        10.44 o
  -4   6   6       1382.66       1337.82        21.50 o
  -3   6   6         17.28         13.64         3.07 o
  -2   6   6       1118.45       1037.96        29.02 o
  -1   6   6       2062.06       2009.27        68.30 o
   0   6   6        637.63        596.10        14.87 o
   1   6   6          7.97         10.43         1.50 o
   2   6   6         13.87         13.80         1.77 o
   3   6   6        193.11        179.84         8.71 o
   4   6   6        188.63        180.60         6.01 o
   5   6   6          6.34          9.71         1.38 o
   6   6   6         27.61         26.06         2.08 o
   7   6   6         16.88         14.79         1.43 o
  -9   7   6        169.78        171.28         4.32 o
  -8   7   6         77.85         80.50         4.28 o
  -7   7   6        374.94        361.76         8.48 o
  -6   7   6         13.33         14.63         1.72 o
  -5   7   6         58.83         80.76         3.18 o
  -4   7   6        912.58        949.15        11.73 o
  -3   7   6          9.81          5.73         1.31 o
  -2   7   6         22.11         16.22         3.42 o
  -1   7   6          3.77         -0.70         1.98 o
   0   7   6        431.73        459.86        13.25 o
   1   7   6        736.42        775.67        10.49 o
   2   7   6         38.26         45.42         3.02 o
   3   7   6        902.15        846.39        15.11 o
   4   7   6         11.29         12.66         1.88 o
   5   7   6        155.91        161.38         6.15 o
   6   7   6         18.96         22.20         3.92 o
  -9   8   6          8.02          7.65         1.17 o
  -8   8   6         59.83         61.33         2.75 o
  -7   8   6         18.25         19.85         2.13 o
  -6   8   6          5.81          7.48         1.59 o
  -5   8   6        233.47        233.08         5.02 o
  -4   8   6        499.29        471.93         8.77 o
  -3   8   6         54.13         58.70         2.67 o
  -2   8   6       1219.08       1205.48        20.31 o
  -1   8   6        146.45        142.42         4.90 o
   0   8   6        430.83        427.25         7.28 o
   1   8   6         14.31         16.32         1.55 o
   2   8   6       1026.44       1018.57        20.42 o
   3   8   6         71.54         62.86         4.29 o
   4   8   6        210.66        212.60         6.52 o
   5   8   6          3.00          2.41         1.24 o
   6   8   6         17.25         14.74         2.46 o
  -9   9   6         41.08         33.29         2.64 o
  -8   9   6          0.39          0.62         0.81 o
  -7   9   6        175.83        168.26         4.92 o
  -6   9   6        384.89        357.75         7.44 o
  -5   9   6          0.22          2.60         1.00 o
  -4   9   6        681.17        661.70         7.74 o
  -3   9   6        492.94        535.42         8.07 o
  -2   9   6        138.05        128.19         3.83 o
  -1   9   6        158.15        175.31         4.18 o
   0   9   6         41.16         43.17         2.31 o
   1   9   6         84.99         77.32         3.17 o
   2   9   6         59.51         65.17         4.27 o
   3   9   6        779.68        707.27        13.78 o
   4   9   6         63.76         56.30         3.30 o
   5   9   6         43.80         37.95         2.96 o
   6   9   6          0.98          0.05         2.90 o
  -9  10   6         10.32         12.40         1.34 o
  -8  10   6        130.34        135.58         3.77 o
  -7  10   6         37.34         38.54         2.41 o
  -6  10   6        123.38        119.97         4.35 o
  -5  10   6         10.19         10.02         1.36 o
  -4  10   6        254.87        262.63         4.94 o
  -3  10   6        256.32        271.06         5.70 o
  -2  10   6        152.86        142.30         4.34 o
  -1  10   6         48.94         47.33         2.15 o
   0  10   6        204.09        207.47         4.79 o
   1  10   6       1316.86       1240.12        13.70 o
   2  10   6          0.24          0.95         1.09 o
   3  10   6         16.99         14.96         2.31 o
   4  10   6        112.49        107.58         5.21 o
   5  10   6         12.20         14.44         1.40 o
   6  10   6         20.17         21.72         2.12 o
  -9  11   6          0.70          0.36         2.19 o
  -8  11   6         60.70         69.13         2.59 o
  -7  11   6         47.61         43.78         2.48 o
  -6  11   6        219.22        192.51         5.37 o
  -5  11   6        108.29        108.36         3.78 o
  -4  11   6         52.92         49.12         2.56 o
  -3  11   6          6.90          7.50         1.27 o
  -2  11   6        170.59        150.65         4.53 o
  -1  11   6        447.85        453.45         9.10 o
   0  11   6          2.96          2.96         1.27 o
   1  11   6        406.63        365.81         8.46 o
   2  11   6         41.21         41.34         3.00 o
   3  11   6         74.05         57.39         4.23 o
   4  11   6          6.09          3.68         1.27 o
   5  11   6         50.42         48.69         2.52 o
   6  11   6          1.52          0.39         0.77 o
  -9  12   6         18.99         13.25         2.07 o
  -8  12   6         31.90         31.00         1.97 o
  -7  12   6          2.35          1.92         0.91 o
  -6  12   6        133.75        117.22         4.14 o
  -5  12   6         34.21         32.53         2.17 o
  -4  12   6         39.95         42.84         2.39 o
  -3  12   6         24.89         16.03         1.55 o
  -2  12   6         12.96         14.40         1.61 o
  -1  12   6         94.37         86.26         3.17 o
   0  12   6        559.24        541.69        10.30 o
   1  12   6        283.05        270.26         7.30 o
   2  12   6        269.72        280.73         7.40 o
   3  12   6         25.61         25.43         2.46 o
   4  12   6         58.16         60.52         3.18 o
   5  12   6          1.55          3.19         1.06 o
  -8  13   6         55.28         60.22         2.81 o
  -7  13   6         75.91         82.35         3.07 o
  -6  13   6         88.67         92.51         3.60 o
  -5  13   6         53.67         49.10         2.55 o
  -4  13   6        122.75        114.43         4.18 o
  -3  13   6        421.14        380.69         6.58 o
  -2  13   6          6.67         12.68         1.49 o
  -1  13   6        620.40        594.44        15.90 o
   0  13   6         16.78         17.14         1.87 o
   1  13   6        426.39        403.42         8.80 o
   2  13   6         37.25         37.46         2.82 o
   3  13   6        120.17        110.63         4.35 o
   4  13   6         16.78         18.61         1.83 o
   5  13   6         17.30         19.47         1.68 o
  -8  14   6          1.51          0.87         0.80 o
  -7  14   6          6.13          7.89         1.37 o
  -6  14   6         67.71         68.48         3.33 o
  -5  14   6        254.39        252.39         7.15 o
  -4  14   6         30.35         38.96         2.24 o
  -3  14   6         19.12         18.45         1.54 o
  -2  14   6        139.95        145.81         4.74 o
  -1  14   6         14.33         19.91         2.23 o
   0  14   6        597.93        576.79        20.83 o
   1  14   6        108.02        105.17         4.48 o
   2  14   6        312.17        305.01         7.46 o
   3  14   6         55.98         62.52         3.21 o
   4  14   6         26.10         27.12         2.29 o
   5  14   6         38.89         37.24         2.00 o
  -8  15   6          0.06          0.54         0.54 o
  -7  15   6         62.54         68.93         2.80 o
  -6  15   6          0.86          0.87         0.81 o
  -5  15   6        289.83        287.95         5.65 o
  -4  15   6         16.20         14.42         1.37 o
  -3  15   6         35.22         39.86         2.14 o
  -2  15   6         48.66         40.49         2.17 o
  -1  15   6         79.60         81.42         4.05 o
   0  15   6         48.22         40.16         2.61 o
   1  15   6        189.36        191.84         5.95 o
   2  15   6        102.04        105.14         6.25 o
   3  15   6         22.03         27.03         3.19 o
   4  15   6          2.22          2.66         1.37 o
   5  15   6         71.83         81.81         4.78 o
  -7  16   6         24.37         22.45         1.90 o
  -6  16   6        105.39        113.98         4.63 o
  -5  16   6          2.52          4.92         0.99 o
  -4  16   6        311.38        313.99         6.57 o
  -3  16   6         12.72         13.60         1.41 o
  -2  16   6         60.86         68.59         2.72 o
  -1  16   6          3.86          2.57         1.10 o
   0  16   6         22.30         23.18         2.20 o
   1  16   6        112.79         94.56         4.15 o
   2  16   6         17.53         23.28         2.38 o
   3  16   6         22.86         21.26         2.67 o
   4  16   6         79.64         89.85         4.25 o
  -7  17   6          0.57          0.95         0.98 o
  -6  17   6         69.48         76.50         3.50 o
  -5  17   6         76.36         70.65         2.59 o
  -4  17   6        130.28        120.39         3.58 o
  -3  17   6        534.84        527.86         8.01 o
  -2  17   6          0.03          1.39         0.76 o
  -1  17   6         65.93         72.58         3.24 o
   0  17   6          0.14          0.89         0.87 o
   1  17   6          8.16          7.06         1.27 o
   2  17   6         82.52         78.87         3.99 o
   3  17   6          4.66          6.44         1.63 o
   4  17   6          1.29          1.23         2.65 o
  -7  18   6         21.32         20.78         1.72 o
  -6  18   6          2.97          4.10         1.35 o
  -5  18   6         38.36         36.64         2.28 o
  -4  18   6         65.36         58.23         2.92 o
  -3  18   6         62.10         54.09         2.23 o
  -2  18   6        181.44        178.85         4.41 o
  -1  18   6          0.13          0.17         1.05 o
   0  18   6         34.47         32.92         2.36 o
   1  18   6         26.94         27.84         2.03 o
   2  18   6         53.74         48.52         3.67 o
   3  18   6          2.71          3.78         0.97 o
   4  18   6         29.08         29.86         2.74 o
  -6  19   6          3.69          3.85         1.14 o
  -5  19   6         25.37         27.84         2.07 o
  -4  19   6         17.34         21.64         1.80 o
  -3  19   6        190.61        206.09         4.79 o
  -2  19   6         31.28         29.65         2.99 o
  -1  19   6         16.51         16.88         1.72 o
   0  19   6          3.75          2.48         1.35 o
   1  19   6         48.52         49.60         3.96 o
   2  19   6          0.28          0.50         2.31 o
   3  19   6         78.87         91.93         4.13 o
  -5  20   6          0.53          1.18         0.66 o
  -4  20   6        144.38        151.97         4.02 o
  -3  20   6         16.46         19.24         1.38 o
  -2  20   6         82.98         94.83         3.49 o
  -1  20   6         26.36         28.77         1.97 o
   0  20   6         10.48          9.03         1.22 o
   1  20   6          3.89          2.28         2.29 o
   2  20   6         44.03         43.51         2.30 o
  -5  21   6        148.13        148.02         6.45 o
  -4  21   6         39.63         40.44         2.17 o
  -3  21   6         82.28         74.23         5.22 o
  -2  21   6          0.07         -0.78         0.78 o
  -1  21   6         60.83         64.49         2.62 o
   0  21   6         28.04         23.91         1.61 o
   1  21   6         19.41         25.58         1.81 o
   2  21   6          7.48          8.56         1.03 o
  -4  22   6         24.07         25.11         2.72 o
  -3  22   6          2.10          3.33         1.34 o
  -2  22   6         79.21         83.57         2.98 o
  -1  22   6          0.03          1.85         0.76 o
   0  22   6        111.50        126.32         5.11 o
   1  22   6          2.03          3.00         0.92 o
  -2  23   6          0.09         -0.62         0.99 o
  -1  23   6          1.51          0.85         1.04 o
  -9   0   7         27.97         25.73         3.31 o
  -7   0   7        131.11        125.76         6.85 o
  -5   0   7        196.16        183.18        10.59 o
  -3   0   7        713.95        686.53        27.88 o
  -1   0   7        580.00        574.52        22.87 o
   1   0   7         22.98         19.56         3.48 o
   3   0   7          1.27          6.13         3.19 o
   5   0   7        334.41        352.37         9.82 o
  -9   1   7          6.16          3.08         1.26 o
  -8   1   7        195.00        220.66         6.66 o
  -7   1   7          9.45         13.90         2.35 o
  -6   1   7          4.65          4.38         1.05 o
  -5   1   7        246.82        248.39         6.39 o
  -4   1   7         17.95         20.04         1.60 o
  -3   1   7         31.62         27.06         2.54 o
  -2   1   7       2249.58       2114.37        26.93 o
  -1   1   7         94.34        104.21         5.01 o
   0   1   7        619.20        640.73        17.57 o
   1   1   7         11.17         16.85         2.23 o
   2   1   7         23.64         24.15         2.40 o
   3   1   7          3.60          3.07         1.25 o
   4   1   7         60.82         65.10         3.87 o
   5   1   7          0.06          1.80         0.96 o
   6   1   7        138.62        143.52         4.82 o
  -9   2   7         85.17         94.13         4.65 o
  -8   2   7          6.62          5.86         1.86 o
  -7   2   7         40.99         41.24         3.31 o
  -6   2   7        602.48        615.08        12.17 o
  -5   2   7        286.47        257.92         6.50 o
  -4   2   7         57.97         49.38         2.68 o
  -3   2   7        506.41        506.30         8.23 o
  -2   2   7        395.41        409.41         9.45 o
  -1   2   7       1417.37       1476.14        35.32 o
   0   2   7        316.77        325.88         8.66 o
   1   2   7         53.79         54.78         3.29 o
   2   2   7          7.52          6.45         1.41 o
   3   2   7         84.90         88.64         4.22 o
   4   2   7         13.66         17.87         1.76 o
   5   2   7         94.52         94.86         3.60 o
   6   2   7         11.11         11.84         1.56 o
  -9   3   7         77.87         78.26         4.44 o
  -8   3   7         62.27         66.19         3.88 o
  -7   3   7        174.60        152.21         7.65 o
  -6   3   7        203.76        207.60        11.03 o
  -5   3   7        842.18        842.45        12.10 o
  -4   3   7        499.93        479.69         7.49 o
  -3   3   7         28.65         28.02         2.08 o
  -2   3   7       1568.59       1542.85        16.05 o
  -1   3   7        319.28        313.97         8.40 o
   0   3   7        886.47        893.97        14.37 o
   1   3   7         17.75         25.04         1.85 o
   2   3   7        251.03        231.12         6.76 o
   3   3   7          0.39         -0.39         1.42 o
   4   3   7         34.48         35.68         2.31 o
   5   3   7          3.07          5.18         1.07 o
   6   3   7          0.18         -0.04         1.04 o
  -9   4   7        232.45        251.66         7.41 o
  -8   4   7          3.92          4.23         1.32 o
  -7   4   7        198.97        205.97         6.11 o
  -6   4   7        249.22        228.86         7.74 o
  -5   4   7        425.06        403.72         7.45 o
  -4   4   7        205.68        181.13         5.28 o
  -3   4   7        280.33        273.34         6.16 o
  -2   4   7        215.03        228.26         5.60 o
  -1   4   7         66.49         67.51         3.12 o
   0   4   7          4.61          5.26         1.12 o
   1   4   7        461.79        493.80         7.83 o
   2   4   7          5.94          6.56         1.63 o
   3   4   7        201.57        193.35         7.26 o
   4   4   7         17.65         15.51         1.93 o
   5   4   7         68.40         72.30         3.03 o
   6   4   7         10.87         11.24         2.29 o
  -9   5   7          0.44          2.73         1.28 o
  -8   5   7         40.93         46.47         3.24 o
  -7   5   7         58.38         49.80         3.13 o
  -6   5   7          5.72          7.81         1.59 o
  -5   5   7          0.17         -0.39         1.07 o
  -4   5   7        825.06        775.78        10.21 o
  -3   5   7        393.57        370.26         7.72 o
  -2   5   7        306.91        297.61         7.10 o
  -1   5   7          8.28          6.28         1.41 o
   0   5   7         60.21         55.28         2.63 o
   1   5   7        144.07        147.36         4.30 o
   2   5   7        893.35        857.78        15.22 o
   3   5   7         22.86         19.53         2.19 o
   4   5   7        295.59        291.86         7.15 o
   5   5   7         24.91         23.78         2.12 o
   6   5   7         14.96         14.10         1.66 o
  -9   6   7         33.15         32.44         2.65 o
  -8   6   7          0.06         -0.44         1.10 o
  -7   6   7         31.37         26.93         2.39 o
  -6   6   7         19.72         23.61         2.35 o
  -5   6   7         35.50         38.27         2.53 o
  -4   6   7         16.45         20.00         2.22 o
  -3   6   7       1050.79       1036.82        24.87 o
  -2   6   7          4.21          4.34         0.93 o
  -1   6   7        506.37        512.66         7.86 o
   0   6   7         33.46         34.31         2.77 o
   1   6   7        194.75        211.13         5.17 o
   2   6   7        205.07        211.29        11.69 o
   3   6   7        580.28        545.42        10.35 o
   4   6   7         12.25          9.56         1.62 o
   5   6   7         29.15         28.94         2.29 o
   6   6   7         22.12         27.01         2.30 o
  -9   7   7          5.29          2.13         1.07 o
  -8   7   7         37.70         34.19         2.73 o
  -7   7   7          0.55          2.05         1.25 o
  -6   7   7        394.23        348.67         8.21 o
  -5   7   7         59.82         52.60         2.93 o
  -4   7   7        501.12        471.38         8.08 o
  -3   7   7         44.76         39.81         2.43 o
  -2   7   7         83.12         88.49         3.07 o
  -1   7   7         59.67         51.29         2.60 o
   0   7   7        212.05        204.04         5.25 o
   1   7   7         47.14         49.62         2.87 o
   2   7   7         22.20         24.92         3.44 o
   3   7   7          3.14          5.51         1.60 o
   4   7   7        233.31        228.71         6.72 o
   5   7   7         20.60         20.60         2.01 o
   6   7   7         46.45         46.97         2.46 o
  -9   8   7         13.30         11.44         1.31 o
  -8   8   7          0.49          1.04         0.75 o
  -7   8   7         79.97         79.17         3.31 o
  -6   8   7          0.46         -0.88         1.22 o
  -5   8   7        164.52        172.02         5.18 o
  -4   8   7         45.65         48.49         2.89 o
  -3   8   7        529.32        466.33         8.86 o
  -2   8   7        110.91        107.74         3.56 o
  -1   8   7        251.86        228.62         4.76 o
   0   8   7         36.60         36.59         2.35 o
   1   8   7         12.90         11.30         1.75 o
   2   8   7        314.93        294.87        10.85 o
   3   8   7         21.16         19.35         2.15 o
   4   8   7         29.49         28.26         2.29 o
   5   8   7        100.65        105.59         3.48 o
  -9   9   7         38.65         40.09         3.62 o
  -8   9   7        127.38        131.24         3.49 o
  -7   9   7          4.39          4.02         1.14 o
  -6   9   7        110.83        104.28         3.98 o
  -5   9   7         12.12         10.22         1.27 o
  -4   9   7        268.51        255.61         7.11 o
  -3   9   7         21.62         18.15         1.72 o
  -2   9   7          0.45          1.91         0.89 o
  -1   9   7         14.74         13.92         1.31 o
   0   9   7          8.69         14.57         1.87 o
   1   9   7         71.04         68.92         4.35 o
   2   9   7          6.72          9.17         1.60 o
   3   9   7         24.33         27.26         2.41 o
   4   9   7        282.63        279.89         7.76 o
   5   9   7          4.45          4.68         0.99 o
  -9  10   7         16.89         13.81         2.11 o
  -8  10   7          2.76          1.85         0.72 o
  -7  10   7        230.94        242.20         5.42 o
  -6  10   7         13.92         16.83         1.75 o
  -5  10   7         29.64         28.50         1.80 o
  -4  10   7         65.73         61.97         2.90 o
  -3  10   7        228.02        182.12         4.85 o
  -2  10   7         10.18         13.51         1.75 o
  -1  10   7        145.82        124.73         4.46 o
   0  10   7          5.59         11.47         2.08 o
   1  10   7        195.66        193.50         7.10 o
   2  10   7         49.56         50.47         3.22 o
   3  10   7        257.57        244.33         6.55 o
   4  10   7         48.77         54.69         2.49 o
   5  10   7         34.55         34.52         3.34 o
  -8  11   7         24.63         24.88         1.59 o
  -7  11   7         52.72         50.49         2.48 o
  -6  11   7        186.96        183.41         5.04 o
  -5  11   7         27.86         29.66         2.32 o
  -4  11   7         15.89         19.54         1.76 o
  -3  11   7        143.08        134.30         4.20 o
  -2  11   7        144.35        128.27         4.54 o
  -1  11   7          3.17          2.42         1.11 o
   0  11   7        535.36        517.87        11.82 o
   1  11   7         25.28         23.34         2.29 o
   2  11   7        332.68        322.15         7.65 o
   3  11   7          1.65          1.37         0.91 o
   4  11   7          5.94          7.16         1.17 o
   5  11   7         16.94         18.23         1.75 o
  -8  12   7          2.78          4.12         0.92 o
  -7  12   7        173.54        172.52         4.22 o
  -6  12   7         10.88          9.73         1.44 o
  -5  12   7        118.41        112.17         4.05 o
  -4  12   7        187.40        190.74         4.89 o
  -3  12   7          0.31          2.58         1.41 o
  -2  12   7         37.47         33.39         2.42 o
  -1  12   7         23.09         21.95         2.19 o
   0  12   7         93.29         92.24         4.35 o
   1  12   7        284.97        266.46         7.06 o
   2  12   7         17.13         13.70         1.81 o
   3  12   7         63.30         65.68         3.24 o
   4  12   7          1.88          0.59         0.83 o
   5  12   7          3.49          3.81         1.42 o
  -8  13   7         21.92         21.55         1.87 o
  -7  13   7         46.59         51.47         2.52 o
  -6  13   7         28.94         34.26         2.42 o
  -5  13   7         18.88         23.00         1.97 o
  -4  13   7         18.80         21.28         1.76 o
  -3  13   7         99.74         87.74         3.38 o
  -2  13   7          8.74          6.10         1.42 o
  -1  13   7          6.14          3.83         1.28 o
   0  13   7        406.80        403.24         8.81 o
   1  13   7        122.00        109.94         4.47 o
   2  13   7         66.02         69.79         3.49 o
   3  13   7          8.11          8.61         1.56 o
   4  13   7         19.20         18.66         2.18 o
  -7  14   7         28.79         27.00         1.75 o
  -6  14   7         10.93         11.46         1.52 o
  -5  14   7        120.95        111.63         3.85 o
  -4  14   7          9.82          9.99         1.30 o
  -3  14   7         36.51         38.41         2.27 o
  -2  14   7         82.09         69.87         3.00 o
  -1  14   7         39.53         41.18         2.90 o
   0  14   7         72.63         61.61         3.38 o
   1  14   7         46.06         56.72         2.84 o
   2  14   7        425.80        396.63         9.01 o
   3  14   7          0.12          1.03         1.25 o
   4  14   7         17.17         20.02         1.97 o
  -7  15   7         18.44         19.42         1.67 o
  -6  15   7         92.80         99.67         3.54 o
  -5  15   7         12.85         12.05         1.37 o
  -4  15   7         62.98         54.97         2.75 o
  -3  15   7         17.71         12.11         1.42 o
  -2  15   7        141.76        131.63         4.36 o
  -1  15   7          1.97          1.71         1.33 o
   0  15   7         15.87         21.81         2.08 o
   1  15   7         19.78         19.08         1.90 o
   2  15   7          8.86          9.85         1.57 o
   3  15   7          0.16         -0.10         0.75 o
   4  15   7          0.37          0.20         1.01 o
  -7  16   7          1.04          2.88         0.79 o
  -6  16   7          4.08          4.28         1.28 o
  -5  16   7         51.31         45.95         2.55 o
  -4  16   7         28.22         31.29         1.87 o
  -3  16   7        162.44        151.95         4.05 o
  -2  16   7          5.28          7.07         1.23 o
  -1  16   7         80.75         78.99         4.45 o
   0  16   7          3.77          4.43         1.23 o
   1  16   7         43.13         45.73         2.67 o
   2  16   7          2.48          3.90         1.50 o
   3  16   7         28.55         28.43         1.83 o
  -6  17   7         14.13         14.56         1.41 o
  -5  17   7          2.31          1.74         0.74 o
  -4  17   7        113.40        111.15         3.11 o
  -3  17   7         44.46         38.59         2.22 o
  -2  17   7        173.66        169.04         5.23 o
  -1  17   7         34.76         34.09         2.88 o
   0  17   7         97.15         98.45         4.34 o
   1  17   7          7.05          5.30         1.21 o
   2  17   7         63.95         64.72         3.01 o
   3  17   7         51.36         51.08         2.68 o
  -6  18   7         13.21         14.95         1.64 o
  -5  18   7        165.46        170.12         5.14 o
  -4  18   7         13.63         16.52         1.52 o
  -3  18   7         32.04         32.27         1.94 o
  -2  18   7         39.47         30.18         2.60 o
  -1  18   7         79.21         73.08         3.83 o
   0  18   7         39.16         42.90         3.31 o
   1  18   7         42.55         52.82         3.42 o
   2  18   7         12.64          7.83         1.56 o
  -5  19   7          0.97          1.30         0.94 o
  -4  19   7         37.17         32.86         2.19 o
  -3  19   7          0.62          1.04         1.31 o
  -2  19   7        142.09        140.81         6.06 o
  -1  19   7          0.15          1.07         1.22 o
   0  19   7        150.87        156.04         4.62 o
   1  19   7         12.26         11.76         1.61 o
   2  19   7         39.96         46.77         3.59 o
  -5  20   7         23.00         30.62         2.88 o
  -4  20   7          0.00         -0.01         1.03 o
  -3  20   7          5.37          4.86         1.25 o
  -2  20   7          2.75          1.72         1.15 o
  -1  20   7         83.15         99.58         4.60 o
   0  20   7         55.76         70.55         3.65 o
   1  20   7        156.02        168.74         4.88 o
  -3  21   7          0.62          1.24         0.89 o
  -2  21   7         13.03         13.52         1.66 o
  -1  21   7          1.51         -0.20         0.82 o
   0  21   7         28.73         33.20         3.11 o
  -8   0   8          3.47          2.21         1.92 o
  -6   0   8        583.03        575.96        13.72 o
  -4   0   8        317.31        287.45         9.26 o
  -2   0   8        329.10        299.76        12.08 o
   0   0   8        360.44        363.65        24.68 o
   2   0   8        138.67        118.61         6.84 o
   4   0   8          1.92          1.98         1.60 o
  -9   1   8         18.24         21.13         2.15 o
  -8   1   8          0.03          0.01         1.40 o
  -7   1   8        193.64        204.72         7.51 o
  -6   1   8          0.31         -1.27         1.27 o
  -5   1   8        591.32        603.28        10.62 o
  -4   1   8        200.67        219.20         5.67 o
  -3   1   8         34.04         31.66         2.26 o
  -2   1   8          0.85         -0.74         1.58 o
  -1   1   8         30.50         33.59         2.62 o
   0   1   8         60.34         57.30         3.48 o
   1   1   8        246.28        220.71         8.35 o
   2   1   8          0.27          2.36         1.27 o
   3   1   8        123.04        120.72         6.50 o
   4   1   8          0.00          0.34         0.80 o
   5   1   8         30.07         31.36         1.85 o
  -9   2   8          8.41          9.34         1.54 o
  -8   2   8         33.53         35.88         2.58 o
  -7   2   8          1.03          1.68         1.03 o
  -6   2   8          0.45          1.00         0.98 o
  -5   2   8        829.14        812.70        14.52 o
  -4   2   8        724.17        665.05        16.51 o
  -3   2   8        205.09        205.49         6.14 o
  -2   2   8        187.98        169.43         6.69 o
  -1   2   8         29.45         29.21         2.65 o
   0   2   8         11.27         13.36         1.81 o
   1   2   8         79.98         84.54         4.12 o
   2   2   8        356.82        351.39        12.95 o
   3   2   8          8.21          7.08         1.46 o
   4   2   8         33.46         36.22         2.71 o
   5   2   8          7.05          4.80         0.92 o
  -9   3   8         34.63         39.13         2.74 o
  -8   3   8         20.86         17.45         2.06 o
  -7   3   8         22.32         20.93         2.06 o
  -6   3   8          4.57          2.96         1.24 o
  -5   3   8         32.34         34.80         2.76 o
  -4   3   8        200.04        180.76         6.88 o
  -3   3   8        338.29        324.86         7.75 o
  -2   3   8         20.17         15.33         2.45 o
  -1   3   8        366.71        344.16         8.05 o
   0   3   8         12.20         13.85         1.93 o
   1   3   8        675.91        615.37        16.76 o
   2   3   8        263.61        259.93        11.54 o
   3   3   8        393.29        387.83         8.20 o
   4   3   8          0.04         -0.85         1.06 o
   5   3   8         37.00         39.67         2.57 o
  -9   4   8         35.60         42.91         2.71 o
  -8   4   8         47.61         55.52         3.57 o
  -7   4   8         21.31         20.08         1.98 o
  -6   4   8          0.39          1.76         0.99 o
  -5   4   8         58.26         44.94         3.09 o
  -4   4   8         24.41         17.44         2.08 o
  -3   4   8         79.54         76.10         4.16 o
  -2   4   8        274.84        254.66         6.43 o
  -1   4   8         33.49         27.48         2.92 o
   0   4   8        103.02         97.28         4.39 o
   1   4   8          0.81          0.04         1.06 o
   2   4   8        370.12        356.94        15.46 o
   3   4   8          4.00          3.94         1.32 o
   4   4   8        193.45        203.15         5.13 o
   5   4   8          0.83         -0.16         1.26 o
  -9   5   8         39.91         47.56         2.71 o
  -8   5   8         19.56         24.10         2.19 o
  -7   5   8         28.20         26.35         2.60 o
  -6   5   8          4.29          2.38         1.01 o
  -5   5   8        221.41        205.39         6.29 o
  -4   5   8          2.01          3.83         1.19 o
  -3   5   8        883.77        794.76        11.88 o
  -2   5   8        125.73        115.62         5.35 o
  -1   5   8        243.64        229.79        14.65 o
   0   5   8          3.25          3.20         1.24 o
   1   5   8          8.13         10.20         1.35 o
   2   5   8        192.50        211.83         9.53 o
   3   5   8        114.82        114.50         4.46 o
   4   5   8          1.45          2.02         0.98 o
   5   5   8         18.25         16.36         1.35 o
  -9   6   8          1.99          1.51         1.17 o
  -8   6   8         30.47         29.50         3.24 o
  -7   6   8         42.18         38.07         2.58 o
  -6   6   8         99.28        107.48         3.94 o
  -5   6   8         15.75         14.97         1.99 o
  -4   6   8        748.98        695.18        11.65 o
  -3   6   8          0.55         -0.19         1.13 o
  -2   6   8         43.19         42.87         2.67 o
  -1   6   8         64.46         60.73         3.56 o
   0   6   8         31.61         30.06         2.26 o
   1   6   8         49.47         55.66         2.97 o
   2   6   8         43.92         52.38         4.48 o
   3   6   8         95.66         90.64         3.95 o
   4   6   8        175.34        191.20         4.83 o
   5   6   8          8.77          9.29         1.27 o
  -8   7   8          3.66          2.60         1.27 o
  -7   7   8        168.93        170.83         5.86 o
  -6   7   8          5.24          4.01         1.55 o
  -5   7   8        452.35        406.41         8.76 o
  -4   7   8          2.09          5.30         1.29 o
  -3   7   8        704.39        624.02        11.10 o
  -2   7   8        108.54        104.65         4.11 o
  -1   7   8         68.41         61.12         3.51 o
   0   7   8        120.61        120.01         4.88 o
   1   7   8         10.95          9.21         1.88 o
   2   7   8          0.21          2.06         2.04 o
   3   7   8        198.13        196.91         5.62 o
   4   7   8         13.27         13.53         1.44 o
   5   7   8         58.05         50.67         3.68 o
  -8   8   8          1.54          1.06         1.37 o
  -7   8   8         24.94         26.08         2.43 o
  -6   8   8        336.31        318.30         8.63 o
  -5   8   8          4.95          5.37         1.50 o
  -4   8   8        412.04        395.83         8.77 o
  -3   8   8         35.56         30.07         2.12 o
  -2   8   8         58.54         53.57         3.02 o
  -1   8   8        171.14        155.73         5.57 o
   0   8   8         68.96         65.31         3.19 o
   1   8   8         30.63         28.12         2.73 o
   2   8   8        322.50        312.37         8.59 o
   3   8   8         12.88         12.85         1.66 o
   4   8   8        105.44        107.26         2.93 o
  -8   9   8         10.62         10.35         1.65 o
  -7   9   8         72.57         78.87         3.87 o
  -6   9   8         21.07         24.13         2.57 o
  -5   9   8        712.65        641.98        12.63 o
  -4   9   8         31.55         28.82         2.21 o
  -3   9   8        526.00        503.34         9.32 o
  -2   9   8         25.76         23.01         2.02 o
  -1   9   8          3.39          5.65         1.42 o
   0   9   8         36.17         35.57         2.47 o
   1   9   8          3.01          3.32         1.39 o
   2   9   8          1.08          5.28         2.15 o
   3   9   8         87.13         91.67         3.67 o
   4   9   8          7.48          6.37         0.92 o
  -8  10   8         11.33         13.23         1.72 o
  -7  10   8         31.33         33.86         2.53 o
  -6  10   8        154.59        145.96         5.66 o
  -5  10   8          0.63         -0.36         1.11 o
  -4  10   8        117.96        116.12         4.22 o
  -3  10   8        186.11        159.76         5.01 o
  -2  10   8         18.59         21.77         1.83 o
  -1  10   8         12.04          9.90         1.64 o
   0  10   8        169.53        171.83         5.58 o
   1  10   8         11.37         10.03         1.58 o
   2  10   8         12.38         13.40         1.63 o
   3  10   8          5.98          7.85         1.27 o
   4  10   8         38.63         43.56         2.37 o
  -8  11   8          2.16          1.27         1.23 o
  -7  11   8        143.30        147.76         4.03 o
  -6  11   8         17.45         17.78         2.13 o
  -5  11   8         21.54         20.99         1.64 o
  -4  11   8          3.34          4.89         0.98 o
  -3  11   8         39.63         44.61         2.46 o
  -2  11   8         70.41         54.32         3.26 o
  -1  11   8        141.16        143.97         6.13 o
   0  11   8          9.30          9.15         2.17 o
   1  11   8        291.87        308.67         7.13 o
   2  11   8         17.13         14.19         1.59 o
   3  11   8         18.71         21.57         1.72 o
   4  11   8          4.84          3.66         1.05 o
  -8  12   8         42.88         42.48         3.34 o
  -7  12   8          0.63          0.11         0.68 o
  -6  12   8         43.40         44.96         2.60 o
  -5  12   8         35.44         33.90         1.97 o
  -4  12   8         17.88         17.01         1.55 o
  -3  12   8          7.56          6.34         1.15 o
  -2  12   8        157.12        148.70         6.17 o
  -1  12   8          3.18         -0.74         2.06 o
   0  12   8        252.91        253.69         7.75 o
   1  12   8          4.21          0.56         1.03 o
   2  12   8         23.79         21.17         1.85 o
   3  12   8          3.53          5.56         0.98 o
   4  12   8          3.90          2.98         1.22 o
  -7  13   8         32.70         33.48         1.73 o
  -6  13   8          1.68          1.00         0.86 o
  -5  13   8         20.78         19.61         1.48 o
  -4  13   8          1.51          1.55         0.91 o
  -3  13   8        166.57        152.20         4.20 o
  -2  13   8         18.73         19.81         2.12 o
  -1  13   8        202.01        192.67         5.79 o
   0  13   8          2.28          3.73         1.40 o
   1  13   8         48.19         52.04         2.79 o
   2  13   8          7.82          8.01         1.24 o
   3  13   8         15.70         18.27         2.12 o
  -7  14   8          1.91          2.09         1.04 o
  -6  14   8         40.82         41.52         2.23 o
  -5  14   8          7.95          8.78         1.37 o
  -4  14   8         63.60         60.38         2.51 o
  -3  14   8        153.76        143.61         4.29 o
  -2  14   8        277.56        287.72         6.91 o
  -1  14   8          0.00          0.46         0.94 o
   0  14   8        143.52        157.65         5.70 o
   1  14   8          1.33          1.03         1.05 o
   2  14   8         24.63         21.67         1.92 o
   3  14   8          3.75          1.43         1.26 o
  -6  15   8         14.16         13.47         1.47 o
  -5  15   8         59.00         61.56         2.79 o
  -4  15   8          2.20          1.99         0.74 o
  -3  15   8          0.28         -0.76         0.92 o
  -2  15   8         37.54         39.19         2.55 o
  -1  15   8         47.42         49.15         3.28 o
   0  15   8          0.30          0.31         1.13 o
   1  15   8         79.32         84.67         4.59 o
   2  15   8          0.45          0.37         1.02 o
   3  15   8          2.78          4.44         1.38 o
  -6  16   8        238.60        262.69         6.28 o
  -5  16   8         12.49         16.28         1.64 o
  -4  16   8         88.84         87.55         2.87 o
  -3  16   8          2.25          4.48         1.13 o
  -2  16   8         45.81         51.86         2.78 o
  -1  16   8          0.67          0.69         1.10 o
   0  16   8         69.97         69.48         2.90 o
   1  16   8          1.49          2.77         1.50 o
   2  16   8          0.12          2.21         1.48 o
  -5  17   8         34.43         35.21         2.52 o
  -4  17   8          3.15          2.04         0.87 o
  -3  17   8          6.45          6.27         1.10 o
  -2  17   8         27.42         25.96         2.20 o
  -1  17   8        244.47        277.94         6.63 o
   0  17   8         30.48         28.06         2.65 o
   1  17   8         65.27         74.84         6.09 o
  -5  18   8         33.25         36.23         3.29 o
  -4  18   8          0.64          0.95         0.92 o
  -3  18   8         12.16          5.46         1.80 o
  -2  18   8         76.39         81.83         4.18 o
  -1  18   8         11.66         13.04         1.83 o
   0  18   8        149.61        178.27         5.60 o
   1  18   8          2.68          3.49         0.97 o
  -4  19   8          5.93          8.98         1.85 o
  -3  19   8         18.90         21.98         1.98 o
  -2  19   8         10.42          9.84         1.53 o
  -1  19   8        146.36        146.31         4.80 o
   0  19   8         34.20         34.74         2.65 o
  -2  20   8         38.33         37.19         3.20 o
  -7   0   9        171.15        188.46        10.54 o
  -5   0   9         23.13         21.91         3.55 o
  -3   0   9         10.23          8.62         3.11 o
  -1   0   9        247.75        228.15        16.24 o
   1   0   9       1079.45       1028.16        19.32 o
   3   0   9         44.31         41.68         5.06 o
  -8   1   9        112.72        114.18         4.89 o
  -7   1   9         35.12         35.49         2.22 o
  -6   1   9        315.26        337.08         6.99 o
  -5   1   9        244.94        255.06         5.98 o
  -4   1   9        101.68        103.68         5.40 o
  -3   1   9         19.41         22.53         3.22 o
  -2   1   9         54.57         46.92         3.65 o
  -1   1   9          2.99          2.76         1.57 o
   0   1   9        162.39        163.61         4.91 o
   1   1   9          3.63          6.95         2.55 o
   2   1   9        407.25        391.77        11.45 o
   3   1   9         83.67         84.28         4.51 o
   4   1   9          2.84          5.35         1.14 o
  -8   2   9         37.03         40.48         2.98 o
  -7   2   9         90.51         94.77         3.51 o
  -6   2   9         65.15         65.17         2.92 o
  -5   2   9        497.35        516.59        14.83 o
  -4   2   9          5.59          8.25         2.39 o
  -3   2   9         29.83         29.35         4.22 o
  -2   2   9        119.96        113.96         5.52 o
  -1   2   9        168.77        170.95         6.61 o
   0   2   9         65.87         65.91         3.59 o
   1   2   9        159.21        150.10         5.24 o
   2   2   9         15.26         15.33         2.65 o
   3   2   9         20.25         15.77         2.27 o
   4   2   9          2.15          2.21         1.45 o
  -8   3   9         21.62         24.44         2.39 o
  -7   3   9          3.10          2.61         0.93 o
  -6   3   9        109.55        112.02         3.79 o
  -5   3   9         30.84         30.28         2.18 o
  -4   3   9         24.45         20.97         1.94 o
  -3   3   9          1.06          3.13         1.21 o
  -2   3   9         10.36         10.29         1.93 o
  -1   3   9         28.52         24.91         2.08 o
   0   3   9        137.49        131.70         4.98 o
   1   3   9          3.56          3.51         1.28 o
   2   3   9          6.70          6.97         1.50 o
   3   3   9         32.68         37.80         2.56 o
   4   3   9          1.00          1.15         0.88 o
  -8   4   9         33.31         28.02         2.28 o
  -7   4   9         91.94         92.47         3.44 o
  -6   4   9         42.46         43.48         2.40 o
  -5   4   9          9.06          9.96         1.39 o
  -4   4   9         34.80         29.86         2.52 o
  -3   4   9         22.30         22.09         1.97 o
  -2   4   9         21.10         18.02         2.05 o
  -1   4   9         12.33         11.15         2.12 o
   0   4   9         13.16          9.73         1.56 o
   1   4   9         30.12         29.71         2.38 o
   2   4   9          0.01          0.43         1.29 o
   3   4   9          1.54          2.84         0.94 o
   4   4   9          1.13          2.68         1.28 o
  -8   5   9         30.36         37.78         3.21 o
  -7   5   9          1.80          1.99         0.86 o
  -6   5   9         38.58         42.85         2.67 o
  -5   5   9          6.81          8.91         1.72 o
  -4   5   9        149.09        143.80         5.13 o
  -3   5   9         12.19         15.23         1.89 o
  -2   5   9         89.09         76.23         3.87 o
  -1   5   9          0.51          4.27         1.87 o
   0   5   9        118.93        120.24         4.11 o
   1   5   9         40.75         41.46         2.69 o
   2   5   9        251.22        253.49         8.62 o
   3   5   9          0.27          0.53         0.81 o
   4   5   9         23.06         26.93         2.82 o
  -8   6   9         16.31         14.22         1.68 o
  -7   6   9         11.09          9.67         1.71 o
  -6   6   9          2.23          4.74         2.00 o
  -5   6   9        382.35        378.26         9.29 o
  -4   6   9        160.20        160.55         5.40 o
  -3   6   9        343.61        350.76         8.08 o
  -2   6   9         12.94         11.57         1.70 o
  -1   6   9         62.00         60.40         2.97 o
   0   6   9          8.11          6.51         1.43 o
   1   6   9        129.60        133.87         4.47 o
   2   6   9         34.46         29.13         2.19 o
   3   6   9        142.47        148.56         4.00 o
   4   6   9          1.41          5.00         1.41 o
  -8   7   9         11.77         16.05         1.96 o
  -7   7   9          1.84          1.19         0.93 o
  -6   7   9        132.76        140.23         5.49 o
  -5   7   9          6.17          9.13         1.89 o
  -4   7   9        194.11        191.75         6.44 o
  -3   7   9         90.43         83.23         3.99 o
  -2   7   9        161.93        162.77         5.46 o
  -1   7   9          6.27          8.13         1.31 o
   0   7   9        162.08        159.86         5.19 o
   1   7   9          1.54         -0.05         2.08 o
   2   7   9         36.37         39.97         2.46 o
   3   7   9         11.05         11.46         1.25 o
  -8   8   9          0.01          0.10         0.70 o
  -7   8   9         61.62         64.73         3.18 o
  -6   8   9          5.81          4.92         1.28 o
  -5   8   9        233.89        240.52         7.24 o
  -4   8   9          9.41          4.58         1.57 o
  -3   8   9        188.73        208.16         7.11 o
  -2   8   9          5.56          6.26         1.43 o
  -1   8   9         19.87         20.82         1.85 o
   0   8   9          0.79          1.10         1.10 o
   1   8   9        114.60        114.42         4.80 o
   2   8   9          8.42          8.51         1.25 o
   3   8   9         46.90         53.77         2.27 o
  -7   9   9         38.38         41.48         2.49 o
  -6   9   9        130.69        124.36         5.96 o
  -5   9   9         82.86         81.24         4.19 o
  -4   9   9        336.77        342.64        10.20 o
  -3   9   9          0.03         -0.74         1.51 o
  -2   9   9         72.32         75.99         3.69 o
  -1   9   9         17.85         20.33         2.02 o
   0   9   9         44.87         50.85         3.30 o
   1   9   9          0.15          2.03         0.96 o
   2   9   9         89.38         95.64         3.44 o
   3   9   9          1.98          2.61         0.71 o
  -7  10   9          9.79         10.09         1.32 o
  -6  10   9         15.32         16.83         2.38 o
  -5  10   9         89.38         90.02         4.00 o
  -4  10   9          0.12         -0.22         1.34 o
  -3  10   9        239.30        244.13        12.17 o
  -2  10   9         24.77         21.80         2.50 o
  -1  10   9         12.14         15.22         2.08 o
   0  10   9         27.04         28.96         2.64 o
   1  10   9         69.88         69.99         3.04 o
   2  10   9         40.03         40.49         2.19 o
   3  10   9         51.51         52.05         2.81 o
  -7  11   9          0.96          1.01         0.71 o
  -6  11   9          0.59          2.12         1.24 o
  -5  11   9          7.16          5.34         1.08 o
  -4  11   9         71.52         73.26         3.53 o
  -3  11   9          7.94          7.34         1.51 o
  -2  11   9        466.76        485.39        10.74 o
  -1  11   9          3.55          1.67         0.91 o
   0  11   9        191.26        194.35         6.14 o
   1  11   9         55.13         53.25         2.53 o
   2  11   9          5.32          4.65         0.91 o
   3  11   9          2.18          4.07         1.26 o
  -7  12   9         78.80         89.33         3.43 o
  -6  12   9          0.04         -0.24         1.09 o
  -5  12   9          0.79          0.49         0.77 o
  -4  12   9         16.19         17.75         1.95 o
  -3  12   9         18.48         23.60         2.90 o
  -2  12   9         24.88         24.96         2.02 o
  -1  12   9        127.91        134.99         7.03 o
   0  12   9          3.60          4.56         1.30 o
   1  12   9         78.72         87.19         3.61 o
   2  12   9          0.05         -0.74         0.74 o
  -6  13   9        198.11        217.49         6.17 o
  -5  13   9         23.79         28.44         1.79 o
  -4  13   9         25.92         24.71         2.14 o
  -3  13   9          1.09          0.62         1.13 o
  -2  13   9         38.94         49.64         2.65 o
  -1  13   9          0.00         -0.27         0.99 o
   0  13   9         90.41         86.62         3.75 o
   1  13   9          9.02         10.56         1.93 o
   2  13   9         11.43         10.78         1.47 o
  -6  14   9         48.22         50.25         3.73 o
  -5  14   9         20.54         18.87         2.15 o
  -4  14   9          2.16          3.64         1.04 o
  -3  14   9         31.78         34.61         2.52 o
  -2  14   9         16.44         12.86         2.56 o
  -1  14   9        259.79        292.68         5.43 o
   0  14   9         26.91         31.83         2.21 o
   1  14   9         89.90         96.40         3.26 o
  -5  15   9         28.03         25.57         1.99 o
  -4  15   9          0.15         -0.76         0.79 o
  -3  15   9         10.32          9.45         1.39 o
  -2  15   9         48.15         49.87         2.63 o
  -1  15   9          1.08          1.19         0.95 o
   0  15   9        153.15        158.57        13.11 o
   1  15   9         20.91         21.06         2.74 o
  -4  16   9         24.99         28.29         3.14 o
  -3  16   9         52.59         56.34         3.52 o
  -2  16   9         18.08         13.83         1.42 o
  -1  16   9        130.06        140.78         5.10 o
   0  16   9          3.72          4.94         1.48 o
  -3  17   9          0.11          0.54         0.96 o
  -2  17   9         15.36         19.85         2.71 o
  -1  17   9          5.21          9.28         1.89 o
  -6   0  10         80.35         89.56         3.75 o
  -4   0  10         27.87         28.48         3.33 o
  -2   0  10        137.70        146.66         7.01 o
   0   0  10        284.59        299.69         9.60 o
   2   0  10         12.11         11.96         1.73 o
  -7   1  10        203.55        215.54         4.16 o
  -6   1  10          3.94          4.00         1.04 o
  -5   1  10         63.00         65.61         3.94 o
  -4   1  10        123.61        110.41         5.04 o
  -3   1  10          0.85          0.47         1.13 o
  -2   1  10          9.02         10.23         1.65 o
  -1   1  10        253.86        279.80         5.43 o
   0   1  10         14.20         12.09         1.57 o
   1   1  10         25.70         27.53         2.32 o
   2   1  10         47.06         39.00         1.99 o
   3   1  10          0.72          1.49         0.80 o
  -7   2  10         10.83         11.70         1.81 o
  -6   2  10        118.44        132.57         4.93 o
  -5   2  10         54.70         58.05         2.95 o
  -4   2  10          1.70          0.73         1.12 o
  -3   2  10          0.95          0.25         1.14 o
  -2   2  10         43.82         42.76         2.88 o
  -1   2  10         20.04         17.74         1.64 o
   0   2  10        256.66        273.25         7.86 o
   1   2  10         14.14         16.19         1.86 o
   2   2  10        138.67        138.38         4.32 o
   3   2  10         48.01         42.05         2.29 o
  -7   3  10        155.95        156.49         4.05 o
  -6   3  10         23.48         23.44         2.08 o
  -5   3  10        108.52        114.48         4.04 o
  -4   3  10         66.32         67.07         3.31 o
  -3   3  10        131.97        137.12         5.61 o
  -2   3  10          0.28          1.94         1.14 o
  -1   3  10        279.91        285.93         8.54 o
   0   3  10          8.20          5.90         1.01 o
   1   3  10        200.90        204.69         5.77 o
   2   3  10          4.65          5.11         1.14 o
  -7   4  10         12.47         10.45         2.31 o
  -6   4  10        144.39        150.74         4.88 o
  -5   4  10         52.26         57.96         2.88 o
  -4   4  10         88.61        100.00         3.95 o
  -3   4  10         65.16         68.63         3.38 o
  -2   4  10         91.22         88.31         3.88 o
  -1   4  10          2.17          3.78         1.20 o
   0   4  10        221.55        224.02         5.78 o
   1   4  10          1.41          0.70         0.91 o
   2   4  10          5.24          3.90         1.02 o
  -7   5  10         50.43         59.95         3.19 o
  -6   5  10          1.02          0.67         0.85 o
  -5   5  10        116.94        130.27         4.94 o
  -4   5  10          1.07          0.09         1.45 o
  -3   5  10          3.38          6.03         1.25 o
  -2   5  10          0.31          0.32         0.93 o
  -1   5  10        173.63        176.60         5.37 o
   0   5  10          0.17          1.73         0.92 o
   1   5  10         40.31         38.16         2.64 o
   2   5  10          0.03          0.57         0.79 o
  -7   6  10         31.65         30.19         2.22 o
  -6   6  10         29.19         28.27         2.14 o
  -5   6  10         53.09         52.11         3.20 o
  -4   6  10         15.79         19.23         1.85 o
  -3   6  10         32.17         31.88         2.30 o
  -2   6  10         57.45         67.46         3.31 o
  -1   6  10          3.90          3.71         1.34 o
   0   6  10         41.56         45.98         2.74 o
   1   6  10         65.03         52.19         2.91 o
   2   6  10          6.44          6.32         1.04 o
  -7   7  10          4.69          3.93         1.03 o
  -6   7  10          0.52          1.23         0.84 o
  -5   7  10          0.42         -0.61         1.72 o
  -4   7  10          9.72          8.11         1.42 o
  -3   7  10        235.42        239.93         5.86 o
  -2   7  10          0.29         -0.25         0.79 o
  -1   7  10         12.99         15.57         1.93 o
   0   7  10          0.07          0.08         0.97 o
   1   7  10          4.97          3.40         1.05 o
   2   7  10          0.20          0.40         0.64 o
  -7   8  10          7.26         11.50         1.91 o
  -6   8  10          9.90          7.75         1.32 o
  -5   8  10          0.02         -1.04         1.04 o
  -4   8  10        172.30        174.36         6.14 o
  -3   8  10         14.06         15.59         1.62 o
  -2   8  10        431.77        452.95         9.68 o
  -1   8  10          2.95          4.60         1.59 o
   0   8  10         34.54         32.03         2.27 o
   1   8  10         60.11         61.44         2.36 o
   2   8  10          0.97          1.19         0.73 o
  -6   9  10         16.69         20.15         2.06 o
  -5   9  10          0.26         -0.74         0.92 o
  -4   9  10         22.09         23.64         2.18 o
  -3   9  10         96.16         97.96         4.16 o
  -2   9  10          3.06          3.34         1.06 o
  -1   9  10        125.27        127.31         5.22 o
   0   9  10         52.31         51.11         2.71 o
   1   9  10         35.83         33.50         2.24 o
  -6  10  10         85.52         94.17         6.59 o
  -5  10  10          0.94          0.08         0.82 o
  -4  10  10         31.56         34.08         2.44 o
  -3  10  10          5.67          7.22         1.36 o
  -2  10  10         60.85         63.88         2.40 o
  -1  10  10          1.54          2.21         0.99 o
   0  10  10         13.07         11.01         1.38 o
   1  10  10         56.75         62.79         3.26 o
  -6  11  10          4.40          6.23         1.30 o
  -5  11  10          7.84         12.04         1.26 o
  -4  11  10          2.16          0.23         0.79 o
  -3  11  10         67.36         72.56         2.77 o
  -2  11  10          3.19          5.78         1.11 o
  -1  11  10         70.77         71.41         3.08 o
   0  11  10          0.75          0.92         0.64 o
   1  11  10         31.49         32.01         2.13 o
  -5  12  10          7.20          8.11         1.30 o
  -4  12  10          0.14         -0.82         0.82 o
  -3  12  10          0.30          0.56         0.78 o
  -2  12  10          8.21          9.04         1.22 o
  -1  12  10         15.39         16.27         1.44 o
   0  12  10         59.02         63.61         2.12 o
  -5  13  10         18.29         18.11         1.58 o
  -4  13  10          0.01          0.33         0.67 o
  -3  13  10          0.70          0.39         0.61 o
  -2  13  10          2.93          3.20         2.25 o
  -1  13  10         35.32         36.89         2.56 o
  -3  14  10          3.43          2.97         1.41 o
  -2  14  10          2.27          3.10         1.37 o
  -5   0  11         11.33         13.66         1.85 o
  -3   0  11         79.15         83.30         4.66 o
  -1   0  11        131.27        126.21         3.93 o
   1   0  11         62.05         58.90         3.85 o
  -6   1  11         75.94         75.46         3.42 o
  -5   1  11         19.41         21.19         1.58 o
  -4   1  11         60.83         59.72         2.72 o
  -3   1  11         11.85         11.43         1.42 o
  -2   1  11         75.23         76.50         3.07 o
  -1   1  11          3.69          6.50         1.02 o
   0   1  11         57.48         61.13         3.17 o
   1   1  11         12.62         13.32         1.91 o
  -6   2  11         54.88         62.08         5.94 o
  -5   2  11         63.75         64.41         2.53 o
  -4   2  11          3.87          3.84         0.99 o
  -3   2  11         12.52         12.87         1.44 o
  -2   2  11          0.01         -0.77         0.77 o
  -1   2  11        136.85        145.85         3.85 o
   0   2  11          0.75          0.13         0.76 o
   1   2  11          3.73          6.88         1.52 o
  -6   3  11          1.72          2.57         1.07 o
  -5   3  11         22.31         21.80         1.49 o
  -4   3  11         40.00         45.43         2.33 o
  -3   3  11          0.57          1.40         0.85 o
  -2   3  11         70.88         76.26         2.63 o
  -1   3  11          0.30         -0.59         0.75 o
   0   3  11         53.80         54.29         2.83 o
  -6   4  11          5.40          6.83         1.61 o
  -5   4  11          0.40          2.49         0.93 o
  -4   4  11         16.07         14.70         1.39 o
  -3   4  11         77.10         77.14         3.01 o
  -2   4  11         13.39         10.54         1.16 o
  -1   4  11         12.99         12.41         1.53 o
   0   4  11          0.44          0.36         1.51 o
  -6   5  11          0.86          2.12         1.13 o
  -5   5  11         27.56         32.31         2.08 o
  -4   5  11        107.27        111.60         3.34 o
  -3   5  11          3.04          3.16         0.94 o
  -2   5  11        220.07        222.32         4.21 o
  -1   5  11          2.29          1.90         0.88 o
   0   5  11          6.57          6.04         1.22 o
  -5   6  11         34.31         32.31         2.10 o
  -4   6  11         69.01         71.49         3.16 o
  -3   6  11        271.00        272.77         6.09 o
  -2   6  11         37.35         36.91         1.91 o
  -1   6  11         62.31         60.22         2.62 o
   0   6  11          1.23          1.11         1.09 o
  -5   7  11         28.37         24.45         1.65 o
  -4   7  11         41.80         47.63         2.47 o
  -3   7  11         19.97         21.52         1.78 o
  -2   7  11         50.15         46.45         3.04 o
  -1   7  11         13.12         10.20         1.19 o
   0   7  11          1.56          0.04         1.94 o
  -5   8  11          6.24          8.13         1.24 o
  -4   8  11         21.12         24.89         1.72 o
  -3   8  11         86.55         94.82         3.24 o
  -2   8  11         22.29         24.83         1.69 o
  -1   8  11         46.57         51.01         2.21 o
  -4   9  11          0.11          0.92         1.13 o
  -3   9  11         17.74         15.95         1.70 o
  -2   9  11         67.21         72.88         4.70 o
  -1   9  11         10.57          9.83         1.94 o
  -3  10  11         44.66         42.95         3.42 o
  -2  10  11         23.20         20.65         1.71 o
                                                
